# Supplementary material for: A Combined Risk Score Model to Assess Prognostic Value in Patients with Soft Tissue Sarcomas
Source: Cells. 2022 Dec 16;11(24):4077. doi: 10.3390/cells11244077 (PMC9776565; doi:10.3390/cells11244077)
Supplement: Supplementary file 1 [file cells-11-04077-s001.zip]

Archive with 2 entries (2 files):
- Supplementary Table S5.xlsx
- Supplementary Tables S1-S4.pdf
