# Supplementary material for: A Combined Risk Score Model to Assess Prognostic Value in Patients with Soft Tissue Sarcomas
Source: Cells. 2022 Dec 16;11(24):4077. doi: 10.3390/cells11244077 (PMC9776565; doi:10.3390/cells11244077)
Supplement: Supplementary file 1 [file cells-11-04077-s001.zip › Supplementary Table S5.xlsx]

## Sheet: Sheet1
Supplementary Table S5 Differential Expressed Genes
Genes	baseMean	log2FoldChange	lfcSE	stat	pvalue	padj	change
GRM4	79.3146	4.47652	0.31815	14.0705	5.76727e-45	1.08027e-40	UP
COL2A1	1520.13	5.00763	0.386454	12.9579	2.12063e-38	1.98608e-34	UP
COL25A1	382.009	3.56702	0.286343	12.4571	1.27872e-35	7.98393e-32	UP
TMIE	140.416	-2.59056	0.234383	-11.0527	2.12832e-28	9.96641e-25	DOWN
SELENOM	9759.6	-1.4969	0.141933	-10.5466	5.269e-26	1.97387e-22	DOWN
COL26A1	311.846	3.7292	0.355965	10.4763	1.1101e-25	3.46556e-22	UP
TMEM151B	21.427	2.8318	0.270712	10.4605	1.31097e-25	3.50798e-22	UP
FZD10	201.874	2.93592	0.282613	10.3885	2.79734e-25	6.54961e-22	UP
DLX2	83.2051	3.55547	0.343931	10.3377	4.75598e-25	9.89826e-22	UP
PTCH1	1486.29	2.09933	0.204556	10.2629	1.03578e-24	1.94012e-21	UP
HCST	636.845	-1.93759	0.189396	-10.2304	1.44951e-24	2.46826e-21	DOWN
CCL17	62.4234	-2.83014	0.279737	-10.1171	4.63793e-24	7.23942e-21	DOWN
VWDE	28.574	3.60312	0.360967	9.98183	1.83055e-23	2.63754e-20	UP
FCER2	64.7388	-2.82108	0.283381	-9.95508	2.39642e-23	3.20624e-20	DOWN
ART4	43.0405	-3.01565	0.303429	-9.93859	2.82798e-23	3.53139e-20	DOWN
CAMKV	15.3248	3.53033	0.3581	9.8585	6.29851e-23	7.03781e-20	UP
GAS2	159.267	2.68393	0.272285	9.85709	6.38742e-23	7.03781e-20	UP
AHRR	267.861	2.08305	0.212602	9.79789	1.14957e-22	1.19625e-19	UP
SMARCA4	7953.16	0.743848	0.0761116	9.77312	1.46854e-22	1.44775e-19	NOT
HMGCR	1671.62	0.724761	0.0745715	9.71901	2.5021e-22	2.34334e-19	NOT
NNAT	174.488	3.03638	0.31485	9.6439	5.21696e-22	4.65328e-19	UP
GPC2	231.748	1.45493	0.151655	9.5937	8.49803e-22	7.2353e-19	UP
SURF1	1986.05	-0.741093	0.0774669	-9.56657	1.10507e-21	8.99962e-19	NOT
SALL3	36.2953	5.60449	0.590021	9.49879	2.12337e-21	1.6572e-18	UP
RNPEPL1	4187.67	-0.76338	0.0804855	-9.48469	2.43113e-21	1.8215e-18	NOT
LTB	531.141	-2.16791	0.229002	-9.46677	2.88637e-21	2.07941e-18	DOWN
CLDN10	48.3161	2.83345	0.300315	9.43493	3.9125e-21	2.71426e-18	UP
ABTB1	2493.2	-0.886265	0.0942446	-9.40388	5.25865e-21	3.51785e-18	NOT
HAPLN2	103.496	-2.87668	0.306141	-9.39657	5.63696e-21	3.64089e-18	DOWN
SPRY4	3277.58	1.72993	0.184701	9.36609	7.5267e-21	4.69942e-18	UP
RGS6	111.054	2.84549	0.304045	9.35879	8.06579e-21	4.87356e-18	UP
COL11A2	585.833	2.47288	0.266029	9.29553	1.46478e-20	8.57398e-18	UP
LIPT1	257.71	-0.659933	0.0715066	-9.22898	2.73219e-20	1.55081e-17	NOT
NENF	4506.1	-0.962997	0.104502	-9.2151	3.1099e-20	1.71328e-17	NOT
LIN28B	9.01276	4.45159	0.48404	9.19674	3.6898e-20	1.97468e-17	UP
TIMD4	222.935	-2.89801	0.317131	-9.13819	6.35039e-20	3.30414e-17	DOWN
LYL1	614.869	-1.18102	0.129771	-9.10079	8.96783e-20	4.53991e-17	DOWN
FOXB1	12.9598	3.85605	0.423896	9.09669	9.31296e-20	4.59056e-17	UP
LINC00694	12.8551	-2.0318	0.224246	-9.06057	1.29771e-19	6.23269e-17	DOWN
BLVRB	4300.22	-1.02918	0.113657	-9.05517	1.36349e-19	6.3849e-17	DOWN
TMEM132B	159.755	2.3257	0.257064	9.04718	1.46704e-19	6.70224e-17	UP
SLC25A15	177.354	0.961109	0.106364	9.03604	1.62451e-19	7.24491e-17	NOT
ATP7B	203.924	1.27446	0.141166	9.02809	1.74695e-19	7.6098e-17	UP
TMEM219	4990.67	-0.801518	0.0889243	-9.01348	1.99615e-19	8.49769e-17	NOT
ADGRB1	423.566	2.86114	0.318227	8.99088	2.45258e-19	1.02087e-16	UP
CHRNB4	30.0879	2.86744	0.32125	8.92588	4.42179e-19	1.76505e-16	UP
KLRB1	151.66	-1.68763	0.189075	-8.9257	4.42888e-19	1.76505e-16	DOWN
PPM1M	2025.52	-0.637433	0.0716724	-8.8937	5.91059e-19	2.30015e-16	NOT
PYCARD	1206.62	-1.283	0.144291	-8.89172	6.01715e-19	2.30015e-16	DOWN
HHIP	656.789	3.12512	0.351971	8.87893	6.75049e-19	2.52887e-16	UP
CST3	35750	-1.39173	0.157271	-8.84928	8.80846e-19	3.19494e-16	DOWN
FOLR2	5824.98	-1.76582	0.199561	-8.84851	8.86962e-19	3.19494e-16	DOWN
KIAA1549	579.199	1.75289	0.1986	8.82621	1.08281e-18	3.82681e-16	UP
KCNQ2	185.295	4.10489	0.465638	8.81563	1.19011e-18	4.12815e-16	UP
LY96	888.456	-1.21908	0.138577	-8.79714	1.4035e-18	4.77981e-16	DOWN
IGFLR1	149.667	-1.26747	0.144198	-8.78981	1.49819e-18	5.01119e-16	DOWN
SLC9A3	98.9943	2.01349	0.22991	8.75772	1.99239e-18	6.54729e-16	UP
BEND3	233.314	0.675652	0.077221	8.74958	2.14144e-18	6.91575e-16	NOT
FASN	6940.17	0.860319	0.0984491	8.73872	2.35764e-18	7.4849e-16	NOT
TNFAIP8L2	491.807	-1.59782	0.183002	-8.73119	2.52009e-18	7.8673e-16	DOWN
EPCAM	70.5483	2.21638	0.254374	8.71307	2.95753e-18	9.08156e-16	UP
IFI35	2531.9	-1.06036	0.121762	-8.70849	3.0794e-18	9.30325e-16	DOWN
CMTM1	56.321	1.033	0.118911	8.6872	3.71469e-18	1.09539e-15	UP
CISD3	1573.26	-0.848325	0.0976618	-8.68635	3.74274e-18	1.09539e-15	NOT
CMA1	135.748	-2.98428	0.344591	-8.66035	4.70312e-18	1.3553e-15	DOWN
VAMP8	2594.95	-1.57047	0.18158	-8.64888	5.20075e-18	1.47599e-15	DOWN
ZNF469	1859.55	1.71986	0.198909	8.64645	5.31242e-18	1.48518e-15	UP
C1QA	30466	-1.82317	0.211411	-8.6238	6.47688e-18	1.7841e-15	DOWN
ESRP1	68.7192	3.05474	0.354389	8.61972	6.71156e-18	1.82195e-15	UP
TCF12	4469.73	0.69782	0.0810145	8.61352	7.08498e-18	1.88495e-15	NOT
FAM196B	34.292	2.82089	0.32759	8.61104	7.23998e-18	1.88495e-15	UP
POU4F1	20.2678	3.05447	0.354719	8.61095	7.24555e-18	1.88495e-15	UP
HMGCS1	2279.72	0.849632	0.0987541	8.60351	7.73129e-18	1.95894e-15	NOT
BTNL8	19.0888	-2.64344	0.307256	-8.6034	7.73913e-18	1.95894e-15	DOWN
CARD16	447.187	-1.36281	0.158577	-8.59399	8.40024e-18	2.09793e-15	DOWN
DMRTA2	23.6348	2.70091	0.314395	8.5908	8.63659e-18	2.12858e-15	UP
NOTUM	234.151	2.97871	0.347265	8.57762	9.68586e-18	2.35618e-15	UP
CREG1	6628.09	-0.945071	0.110834	-8.52688	1.5035e-17	3.61051e-15	NOT
CDK5R1	248.706	1.19613	0.140301	8.5254	1.52282e-17	3.61063e-15	UP
ARID5A	2641.72	-0.875301	0.103145	-8.48612	2.13654e-17	5.00244e-15	NOT
RNASE1	27462.6	-1.744	0.205774	-8.47534	2.34403e-17	5.42049e-15	DOWN
RNASE6	1350.05	-1.47424	0.174028	-8.47128	2.42713e-17	5.54421e-15	DOWN
AIF1	3466.55	-1.62615	0.192149	-8.46298	2.60636e-17	5.8819e-15	DOWN
C1ORF54	1106.12	-1.00771	0.119375	-8.44153	3.13209e-17	6.9842e-15	DOWN
LAMTOR4	4576.33	-0.949531	0.112942	-8.40723	4.19818e-17	9.2513e-15	NOT
C11ORF96	5771.01	-1.76845	0.210395	-8.4054	4.26414e-17	9.28739e-15	DOWN
ILF3	15278.7	0.424772	0.0505591	8.40148	4.40869e-17	9.49187e-15	NOT
ARHGDIB	8333.77	-1.03122	0.122812	-8.39677	4.58911e-17	9.76803e-15	DOWN
CDH7	30.5311	3.77099	0.450715	8.36669	5.92573e-17	1.24713e-14	UP
LST1	881.988	-1.54564	0.185184	-8.3465	7.03181e-17	1.46348e-14	DOWN
WNK4	116.664	2.05499	0.246536	8.33546	7.71965e-17	1.58898e-14	UP
FAM177B	38.7176	-1.54517	0.185418	-8.33346	7.8515e-17	1.59855e-14	DOWN
ZNF326	1354.17	0.461061	0.0554041	8.32178	8.66493e-17	1.74519e-14	NOT
TEX11	42.5222	-2.62969	0.317214	-8.28997	1.13275e-16	2.25718e-14	DOWN
TTC3	11837.1	0.670929	0.080952	8.28798	1.15186e-16	2.2711e-14	NOT
MNX1	15.015	3.16167	0.381801	8.28095	1.22201e-16	2.38431e-14	UP
NCF4	1289.72	-1.51186	0.182755	-8.27262	1.31042e-16	2.5272e-14	DOWN
NELL2	658.003	2.40178	0.290366	8.27156	1.32222e-16	2.5272e-14	UP
KCNIP1	96.5991	2.83156	0.343185	8.25081	1.57322e-16	2.97657e-14	UP
TYROBP	6159.13	-1.50875	0.182935	-8.24745	1.61817e-16	3.03099e-14	DOWN
VAMP5	3401.24	-1.13228	0.137354	-8.24352	1.67224e-16	3.10125e-14	DOWN
BEND4	33.4111	2.76291	0.33586	8.22636	1.92993e-16	3.54407e-14	UP
ZNF524	796.16	-0.778229	0.094755	-8.21306	2.15621e-16	3.92116e-14	NOT
SLC17A8	30.7824	3.55794	0.433315	8.21099	2.1938e-16	3.95117e-14	UP
FUT7	40.8542	-1.71898	0.209455	-8.20692	2.26932e-16	4.04825e-14	DOWN
IGLON5	170.889	2.50405	0.305341	8.20085	2.38702e-16	4.20042e-14	UP
GYPC	5194.33	-1.05912	0.129158	-8.20022	2.39947e-16	4.20042e-14	DOWN
C4BPB	67.7104	-2.61155	0.318674	-8.19505	2.50491e-16	4.34439e-14	DOWN
RRAS	4786.64	-0.904852	0.110546	-8.18533	2.71566e-16	4.6667e-14	NOT
GMFG	1786.68	-1.38843	0.16994	-8.1701	3.08138e-16	5.24702e-14	DOWN
REST	1853.43	0.472058	0.0578951	8.15368	3.53024e-16	5.9572e-14	NOT
PTPN18	3708.96	-0.605215	0.0744043	-8.13414	4.14876e-16	6.93843e-14	NOT
SF3B3	7563.86	0.508098	0.0625124	8.12796	4.36572e-16	7.23667e-14	NOT
SPX	54.0744	2.20331	0.271226	8.12354	4.52764e-16	7.41807e-14	UP
TBX3	1902.88	1.36019	0.167452	8.12283	4.55436e-16	7.41807e-14	UP
CHODL	264.558	2.71924	0.335073	8.11536	4.84364e-16	7.82123e-14	UP
PLEKHH1	131.616	1.47732	0.182338	8.10212	5.40091e-16	8.64654e-14	UP
PNPLA3	43.1212	1.94539	0.24017	8.10008	5.49233e-16	8.71838e-14	UP
ARHGAP36	41.1874	3.57462	0.441399	8.09839	5.56928e-16	8.76624e-14	UP
ZC3HAV1L	196.307	0.892094	0.110197	8.09544	5.70601e-16	8.9066e-14	NOT
C1R	40576.5	-1.28373	0.158696	-8.08923	6.00407e-16	9.29439e-14	DOWN
MARCO	1901.56	-2.80034	0.346336	-8.08562	6.18468e-16	9.39914e-14	DOWN
BATF	322.7	-1.72237	0.213032	-8.08502	6.21563e-16	9.39914e-14	DOWN
AHCYL2	1085.01	0.851117	0.105273	8.08489	6.22227e-16	9.39914e-14	NOT
SRPK1	1899.42	0.588904	0.0729852	8.06881	7.09861e-16	1.06371e-13	NOT
CCL23	45.886	-2.07914	0.257909	-8.06154	7.53397e-16	1.11999e-13	DOWN
PHKG1	401.228	-1.79991	0.223384	-8.05745	7.79014e-16	1.14895e-13	DOWN
KLHL31	40.4281	2.10037	0.260714	8.05621	7.86949e-16	1.15159e-13	UP
CTSG	416.219	-2.57594	0.319945	-8.05119	8.19946e-16	1.18297e-13	DOWN
FREM2	171.93	3.14833	0.391047	8.05103	8.21024e-16	1.18297e-13	UP
NKAIN4	111.264	2.7826	0.34587	8.04522	8.6089e-16	1.23094e-13	UP
USP46	945.863	0.847777	0.105394	8.04389	8.70328e-16	1.23501e-13	NOT
CASP1	1039.74	-1.14549	0.142679	-8.02846	9.87025e-16	1.39007e-13	DOWN
NEB	318.459	1.86418	0.232315	8.02437	1.02047e-15	1.42645e-13	UP
DLX1	295.078	2.3196	0.289433	8.01428	1.10786e-15	1.53714e-13	UP
RTL1	25.0386	2.65388	0.331658	8.00185	1.22568e-15	1.6881e-13	UP
MYLK4	90.7046	1.34189	0.167878	7.99323	1.31449e-15	1.79721e-13	UP
GTF2I	1399.13	0.927036	0.116043	7.9887	1.36372e-15	1.851e-13	NOT
CRABP1	858.291	4.0304	0.504765	7.98471	1.40856e-15	1.89811e-13	UP
ZFP69B	116.718	0.873899	0.109507	7.98029	1.45988e-15	1.95321e-13	NOT
LHX1	31.2936	3.88158	0.486636	7.97635	1.5072e-15	2.00223e-13	UP
POM121	1464.39	0.69159	0.0867504	7.97218	1.55899e-15	2.05644e-13	NOT
LYRM1	1270.74	-0.646458	0.0811223	-7.96893	1.60048e-15	2.0964e-13	NOT
FARP1	3654.59	0.892428	0.112049	7.96461	1.65751e-15	2.15603e-13	NOT
CASTOR2	84.9244	0.960612	0.120715	7.95767	1.75303e-15	2.25222e-13	NOT
TNFSF12	2097.57	-0.785067	0.0986575	-7.9575	1.75551e-15	2.25222e-13	NOT
NOS1	108.291	3.32198	0.418191	7.9437	1.96237e-15	2.49167e-13	UP
AKAP9	2406.09	0.735453	0.0925878	7.9433	1.96876e-15	2.49167e-13	NOT
PFAS	1548.54	0.723145	0.091122	7.93601	2.08787e-15	2.6247e-13	NOT
C1ORF162	1256.84	-1.41235	0.178233	-7.92414	2.29726e-15	2.86867e-13	DOWN
SLC6A20	16.2673	2.32871	0.294094	7.91826	2.40852e-15	2.98768e-13	UP
CD14	17316.1	-1.62293	0.205492	-7.89777	2.83932e-15	3.4989e-13	DOWN
SLIT1	115.399	1.68998	0.214163	7.89106	2.99632e-15	3.66824e-13	UP
NINJ1	5177.64	-0.922157	0.116932	-7.88624	3.1142e-15	3.7878e-13	NOT
SQOR	1487.19	-1.11909	0.142025	-7.87953	3.28627e-15	3.9713e-13	DOWN
PRSS35	529.583	1.97577	0.250996	7.87173	3.49757e-15	4.19955e-13	UP
LTF	144.283	-1.69494	0.21557	-7.86261	3.76216e-15	4.48847e-13	DOWN
MLN	3.31779	2.6639	0.338972	7.85877	3.8791e-15	4.5987e-13	UP
ARL5B	1402.16	0.738358	0.0939976	7.85508	3.99532e-15	4.70669e-13	NOT
ACSM5	295.77	-1.85065	0.235799	-7.84844	4.21244e-15	4.93145e-13	DOWN
PRSS36	236.053	-1.13005	0.144004	-7.84736	4.24902e-15	4.94338e-13	DOWN
RHOG	4128.2	-0.781141	0.0996112	-7.8419	4.4377e-15	5.12667e-13	NOT
PAX7	72.4023	4.78018	0.609621	7.84124	4.46131e-15	5.12667e-13	UP
FIS1	4577	-0.724091	0.0924088	-7.83574	4.66103e-15	5.32353e-13	NOT
ODF3B	796.469	-1.18679	0.151676	-7.82453	5.09576e-15	5.78477e-13	DOWN
SLC6A11	56.9664	3.02402	0.386642	7.82123	5.23096e-15	5.90247e-13	UP
CAMSAP3	46.0973	2.24425	0.287124	7.81629	5.4403e-15	6.10193e-13	UP
NUP153	2629.12	0.599709	0.0767395	7.81487	5.5021e-15	6.13451e-13	NOT
IGF2BP3	222.273	2.20404	0.282405	7.80454	5.972e-15	6.61903e-13	UP
TMEM54	2371.66	-1.09375	0.140297	-7.79598	6.39101e-15	7.04176e-13	DOWN
SLC15A3	2814.29	-0.952101	0.122151	-7.79443	6.47006e-15	7.08718e-13	NOT
USH1G	27.3794	2.68808	0.345197	7.78708	6.85782e-15	7.46824e-13	UP
ZFAND2B	1489.06	-0.66789	0.0858989	-7.77531	7.52632e-15	8.14887e-13	NOT
PMS2	467.11	0.645651	0.0830694	7.77242	7.69978e-15	8.28877e-13	NOT
PRPF4B	2862.7	0.426276	0.0549119	7.76292	8.29979e-15	8.88363e-13	NOT
CA10	61.2569	3.66353	0.472632	7.75134	9.09264e-15	9.67694e-13	UP
CLTB	4727.46	-0.663775	0.0856575	-7.74917	9.24924e-15	9.788e-13	NOT
CFP	258.563	-1.55933	0.201269	-7.74749	9.37265e-15	9.86287e-13	DOWN
HMGCLL1	24.1033	2.88746	0.372934	7.74255	9.74461e-15	1.0197e-12	UP
CCDC88A	3480.64	0.647683	0.083794	7.72947	1.07993e-14	1.12379e-12	NOT
CETP	541.089	-1.6885	0.218506	-7.72747	1.09709e-14	1.13533e-12	DOWN
CYP26A1	39.9969	2.46567	0.319244	7.72344	1.13228e-14	1.16165e-12	UP
TAPBPL	1316.59	-0.811366	0.105056	-7.72315	1.13492e-14	1.16165e-12	NOT
ZBED4	1155.49	0.598561	0.0775201	7.72136	1.15094e-14	1.17164e-12	NOT
DROSHA	2974.31	0.458596	0.0594501	7.71396	1.21974e-14	1.23497e-12	NOT
GPT2	1007.36	1.00722	0.130607	7.71186	1.23995e-14	1.24868e-12	UP
ADGRV1	65.3905	2.03406	0.263877	7.70835	1.2745e-14	1.27661e-12	UP
TRIB2	3745	1.23781	0.160602	7.70734	1.28466e-14	1.27995e-12	UP
JCHAIN	2174.22	-2.56991	0.334017	-7.69395	1.42656e-14	1.41381e-12	DOWN
MYCN	93.4589	2.02056	0.262975	7.68346	1.54853e-14	1.5266e-12	UP
ADAMTS9	3231.97	1.32015	0.171975	7.67638	1.63647e-14	1.60486e-12	UP
ALDH1A2	1108.4	2.41086	0.314121	7.67492	1.65521e-14	1.61477e-12	UP
AL159163.1	12.3204	-1.5175	0.197806	-7.67162	1.69834e-14	1.64827e-12	DOWN
DNMT3B	297.479	0.96948	0.126723	7.65039	2.00368e-14	1.93458e-12	NOT
GSDMD	4317.98	-0.739109	0.0966898	-7.64413	2.1037e-14	2.02074e-12	NOT
LINC00116	1003.9	-0.828792	0.108467	-7.64093	2.15661e-14	2.06099e-12	NOT
HLTF	2013.23	0.607032	0.0794865	7.63692	2.22479e-14	2.11536e-12	NOT
OLFM3	12.8648	4.18418	0.548369	7.63022	2.34347e-14	2.21695e-12	UP
NREP	7937.34	1.0012	0.131374	7.62094	2.5184e-14	2.37046e-12	UP
TPSAB1	757.396	-2.21265	0.290773	-7.60956	2.75041e-14	2.5759e-12	DOWN
NSD1	3656.89	0.479253	0.0629969	7.60757	2.79304e-14	2.6028e-12	NOT
ASGR2	60.165	-1.49702	0.196801	-7.60674	2.81094e-14	2.60652e-12	DOWN
E2F3	1140.45	0.579831	0.0763555	7.59383	3.10584e-14	2.86578e-12	NOT
SHANK2	267.408	2.59429	0.341756	7.59107	3.17283e-14	2.91325e-12	UP
RRP1B	2361.41	0.466386	0.061479	7.5861	3.29668e-14	3.0122e-12	NOT
RNF181	3516.59	-0.754344	0.0994489	-7.58525	3.31847e-14	3.0174e-12	NOT
C19ORF35	54.1324	-1.3193	0.174021	-7.58129	3.42139e-14	3.07562e-12	DOWN
IFITM3	31273.5	-0.885373	0.116794	-7.58066	3.43796e-14	3.07562e-12	NOT
CHGB	99.1428	2.26563	0.298884	7.5803	3.44766e-14	3.07562e-12	UP
ALX4	258.634	2.49993	0.329794	7.58028	3.44819e-14	3.07562e-12	UP
MOB2	2375.39	-0.734414	0.0969659	-7.57394	3.6208e-14	3.21427e-12	NOT
COX14	1720.44	-0.671678	0.0887074	-7.57184	3.67971e-14	3.24491e-12	NOT
ZNF280C	255.567	0.665062	0.0878378	7.57148	3.68996e-14	3.24491e-12	NOT
ZBTB8OS	1000.59	-0.546537	0.0722196	-7.56772	3.79845e-14	3.32471e-12	NOT
C10ORF82	14.7807	2.53423	0.335293	7.55827	4.08462e-14	3.55856e-12	UP
ALS2CL	466.8	-1.24133	0.16432	-7.55436	4.20925e-14	3.65016e-12	DOWN
BLOC1S1	2482.38	-0.929788	0.123096	-7.55332	4.24289e-14	3.66238e-12	NOT
JAML	789.755	-1.37293	0.181886	-7.54832	4.40915e-14	3.78843e-12	DOWN
CAMK1G	105.613	2.17885	0.289043	7.53815	4.76694e-14	4.07715e-12	UP
SHISA7	13.173	2.18842	0.290474	7.53397	4.9222e-14	4.1908e-12	UP
ZNF688	819.746	-0.634116	0.0842148	-7.52974	5.08403e-14	4.30901e-12	NOT
SDHAF2	904.723	-0.650042	0.0863955	-7.52404	5.3111e-14	4.48118e-12	NOT
OTUB2	72.47	0.97619	0.129853	7.51768	5.5757e-14	4.68334e-12	NOT
PSME1	8461.49	-0.69313	0.0922912	-7.51025	5.90159e-14	4.93494e-12	NOT
SRPK2	2260.93	0.605587	0.0807724	7.49745	6.50692e-14	5.41694e-12	NOT
GRIA4	28.1993	2.24219	0.299229	7.49322	6.72048e-14	5.56997e-12	UP
APAF1	982.477	0.766326	0.102322	7.48936	6.92087e-14	5.71079e-12	NOT
CBX7	2563.23	-1.14379	0.152736	-7.48866	6.95783e-14	5.7161e-12	DOWN
TET1	248.05	1.27733	0.170587	7.48782	7.00255e-14	5.72772e-12	UP
HS1BP3	2567.47	-0.611649	0.0817203	-7.48466	7.17325e-14	5.84183e-12	NOT
PTK2B	1536.51	-0.936783	0.125172	-7.48398	7.21064e-14	5.84687e-12	NOT
CYP24A1	84.7236	2.84137	0.379892	7.4794	7.46612e-14	6.02793e-12	UP
CUX2	46.9188	1.85782	0.248599	7.47314	7.83051e-14	6.29499e-12	UP
LYVE1	4198.62	-2.03749	0.273175	-7.45855	8.7479e-14	6.97633e-12	DOWN
DHX58	1027.1	-0.734074	0.0984214	-7.45848	8.75254e-14	6.97633e-12	NOT
LY86	584.974	-1.31086	0.175789	-7.45704	8.84872e-14	7.02311e-12	DOWN
HPGDS	367.502	-1.537	0.206243	-7.45235	9.16918e-14	7.24284e-12	DOWN
EFNA2	30.5049	2.93809	0.394275	7.45187	9.2029e-14	7.24284e-12	UP
TICRR	456.941	0.948728	0.127434	7.44486	9.7045e-14	7.60565e-12	NOT
LAMTOR2	2514.32	-0.725299	0.0974518	-7.44264	9.869e-14	7.70235e-12	NOT
EN2	96.1169	2.92798	0.393628	7.43845	1.01877e-13	7.91811e-12	UP
TSR3	3078.71	-0.588095	0.0790928	-7.43551	1.04164e-13	8.06237e-12	NOT
CYBA	5728.37	-1.25998	0.169473	-7.43467	1.0483e-13	8.08055e-12	DOWN
CLEC4G	392.093	-2.43036	0.327234	-7.42698	1.11103e-13	8.52895e-12	DOWN
GYG1	3125.44	-0.729319	0.0982535	-7.42283	1.14648e-13	8.76516e-12	NOT
BRI3	5549.97	-0.741314	0.0999218	-7.41894	1.18064e-13	8.98964e-12	NOT
PRRC2A	15800.6	0.439058	0.0592012	7.41637	1.20374e-13	9.12841e-12	NOT
C16ORF87	508.542	0.614125	0.0828686	7.41083	1.25516e-13	9.47999e-12	NOT
CCKAR	22.8762	3.80544	0.513556	7.40997	1.26324e-13	9.50269e-12	UP
ISCU	4715.62	-0.547707	0.0739252	-7.40894	1.27317e-13	9.53913e-12	NOT
MT1M	495.294	-1.56488	0.211288	-7.40639	1.29787e-13	9.68545e-12	DOWN
CCNJ	292.517	0.676281	0.0913903	7.39992	1.36268e-13	1.01287e-11	NOT
SERPINF2	197.413	-1.18575	0.160253	-7.39923	1.36971e-13	1.01408e-11	DOWN
TMEM145	73.718	1.69729	0.229412	7.39841	1.37821e-13	1.01635e-11	UP
ZNF275	1597.63	0.695183	0.0939804	7.39711	1.39177e-13	1.02233e-11	NOT
C2ORF91	9.75731	2.19974	0.297479	7.39462	1.41813e-13	1.03762e-11	UP
IREB2	2519.92	0.512582	0.069469	7.37858	1.59993e-13	1.16608e-11	NOT
NCOA6	3463.86	0.412135	0.0558599	7.37802	1.60657e-13	1.16639e-11	NOT
FBXL18	310.344	0.737469	0.0999766	7.37642	1.62605e-13	1.17597e-11	NOT
SHD	40.6622	2.58057	0.349948	7.37415	1.65402e-13	1.19159e-11	UP
ZNF8	495.672	0.53241	0.072211	7.37297	1.6687e-13	1.19756e-11	NOT
CDYL	1543.41	0.545735	0.0740446	7.37036	1.70169e-13	1.21328e-11	NOT
ZFR	4816.63	0.435719	0.0591195	7.37015	1.7044e-13	1.21328e-11	NOT
CKAP5	6947.53	0.545719	0.0740489	7.36971	1.71003e-13	1.21328e-11	NOT
TDG	837.327	0.623861	0.0846924	7.36619	1.75573e-13	1.241e-11	NOT
ARHGAP4	2894.75	-1.04856	0.142509	-7.35786	1.86881e-13	1.31597e-11	DOWN
MS4A4A	2400.35	-1.41272	0.192016	-7.35732	1.87643e-13	1.31638e-11	DOWN
S100A9	2034.53	-1.82999	0.249003	-7.34927	1.99297e-13	1.39292e-11	DOWN
EIF1	32034.3	-0.441586	0.0601035	-7.3471	2.02554e-13	1.41043e-11	NOT
YPEL3	2921.61	-0.748923	0.102007	-7.34189	2.10594e-13	1.46098e-11	NOT
ZNRF3	7.81109	1.16466	0.158746	7.33661	2.19075e-13	1.5142e-11	UP
HSPB1	35553	-1.01463	0.138357	-7.33342	2.24348e-13	1.54495e-11	DOWN
DRAM2	2120.32	-0.529069	0.0721527	-7.33263	2.25679e-13	1.54842e-11	NOT
PPP1R7	3049.36	-0.548776	0.0748581	-7.33088	2.28644e-13	1.55815e-11	NOT
KIF3C	1323.33	0.753726	0.102816	7.33081	2.28761e-13	1.55815e-11	NOT
DDX25	47.8452	2.09317	0.285635	7.32813	2.33385e-13	1.58389e-11	UP
RSPO4	66.3473	2.26507	0.309171	7.32628	2.36633e-13	1.60014e-11	UP
MSH2	1545.19	0.571948	0.078104	7.32291	2.42657e-13	1.63496e-11	NOT
PPM1N	81.1177	-1.12494	0.153641	-7.32188	2.44527e-13	1.64166e-11	DOWN
FGD3	615.356	-1.29492	0.176926	-7.31901	2.4981e-13	1.67114e-11	DOWN
VEGFB	6964.39	-0.685646	0.093697	-7.3177	2.52255e-13	1.68149e-11	NOT
UCP2	3737.19	-1.06317	0.145368	-7.31365	2.59974e-13	1.7268e-11	DOWN
CKLF-CMTM1	25.6559	0.806072	0.110234	7.31238	2.62451e-13	1.73709e-11	NOT
PSMB3	5809.16	-0.69106	0.0945237	-7.31098	2.65207e-13	1.74915e-11	NOT
MYOD1	25.8444	3.35441	0.459093	7.30659	2.74004e-13	1.80083e-11	UP
RBM12	3125.23	0.349724	0.0478683	7.30595	2.75315e-13	1.80312e-11	NOT
C2CD4C	210.817	1.94115	0.266093	7.29502	2.98616e-13	1.94891e-11	UP
SLITRK3	258.35	-3.16384	0.433827	-7.29286	3.03448e-13	1.97357e-11	DOWN
EDN3	216.597	4.00812	0.549706	7.29139	3.06781e-13	1.98835e-11	UP
IL11	304.021	2.38371	0.327209	7.28497	3.21732e-13	2.07806e-11	UP
EVA1C	941.463	-1.23788	0.169969	-7.28298	3.26527e-13	2.10178e-11	DOWN
CXXC4	153.236	1.9535	0.269131	7.25855	3.91254e-13	2.5094e-11	UP
ARRDC5	14.046	-1.40947	0.194192	-7.25811	3.92534e-13	2.5094e-11	DOWN
SYNGR2	3632.17	-0.850831	0.117242	-7.25707	3.95569e-13	2.52021e-11	NOT
MORN5	106.224	-2.88411	0.397494	-7.25574	3.99472e-13	2.52926e-11	DOWN
CTCF	2826.24	0.343069	0.0472829	7.25567	3.99692e-13	2.52926e-11	NOT
TSPAN6	1621.27	0.815902	0.11252	7.25119	4.13121e-13	2.60545e-11	NOT
C1QB	27734.1	-1.55997	0.215152	-7.25053	4.1513e-13	2.60933e-11	DOWN
PRDM13	6.7244	2.89055	0.398836	7.24748	4.24593e-13	2.65989e-11	UP
UNC13D	831.082	-0.980599	0.135421	-7.2411	4.45045e-13	2.77871e-11	NOT
VGLL4	2276.56	0.777356	0.107382	7.23917	4.51423e-13	2.80917e-11	NOT
GSTCD	408.892	0.59915	0.0827793	7.23792	4.55614e-13	2.82586e-11	NOT
CCDC107	625.889	-0.828008	0.114487	-7.23236	4.7467e-13	2.93434e-11	NOT
SCX	806.119	2.26597	0.313473	7.22861	4.87968e-13	3.00662e-11	UP
DNA2	232.289	0.764455	0.105777	7.22707	4.93524e-13	3.02543e-11	NOT
SHISA2	1034.69	2.48562	0.343942	7.22687	4.94252e-13	3.02543e-11	UP
PROKR1	15.5309	2.16008	0.298922	7.22625	4.96516e-13	3.02939e-11	UP
SNAPC5	1066.51	-0.510101	0.0706134	-7.22386	5.05339e-13	3.07322e-11	NOT
TMEM176B	10008.3	-1.32918	0.184147	-7.21801	5.27543e-13	3.19787e-11	DOWN
CCL19	291.839	-2.23391	0.309518	-7.21738	5.29985e-13	3.20231e-11	DOWN
DISP3	88.865	2.0992	0.291039	7.21278	5.48214e-13	3.3018e-11	UP
HPD	236.953	-2.0373	0.282657	-7.20767	5.69174e-13	3.41705e-11	DOWN
RIMS1	126.409	2.44603	0.339672	7.20116	5.97006e-13	3.57269e-11	UP
WBP2	7169.14	-0.484133	0.0672384	-7.20025	6.01042e-13	3.58539e-11	NOT
ZNF146	4280.09	0.49289	0.0684812	7.19744	6.13526e-13	3.64824e-11	NOT
LNX2	435.148	0.741044	0.103005	7.19424	6.28117e-13	3.72318e-11	NOT
LGALS9	3322.2	-1.252	0.174139	-7.18968	6.49423e-13	3.83733e-11	DOWN
ISG20	923.777	-1.08683	0.15118	-7.18903	6.52535e-13	3.8436e-11	DOWN
ACTR3B	322.956	0.794499	0.110529	7.18814	6.56795e-13	3.85656e-11	NOT
FSTL5	64.4718	3.3045	0.460353	7.17818	7.06471e-13	4.13189e-11	UP
IGDCC3	88.6187	1.98152	0.276059	7.17786	7.08098e-13	4.13189e-11	UP
HMG20A	1117.93	0.67822	0.0945838	7.17058	7.46829e-13	4.34436e-11	NOT
DOK2	1117.76	-1.31419	0.183416	-7.16507	7.77445e-13	4.50799e-11	DOWN
GCGR	7.32076	3.33331	0.465243	7.16466	7.79772e-13	4.50799e-11	UP
LGALS9C	42.3979	-2.41152	0.336741	-7.16133	7.98981e-13	4.60484e-11	DOWN
JARID2	1091.43	0.786369	0.109869	7.15735	8.22505e-13	4.72587e-11	NOT
INAFM2	755.48	-0.858859	0.120012	-7.15641	8.28155e-13	4.74378e-11	NOT
GIMAP1	719.028	-1.05796	0.14786	-7.15513	8.35918e-13	4.77365e-11	DOWN
NSMCE1	3224.93	-0.620031	0.0866648	-7.15436	8.40656e-13	4.78612e-11	NOT
SNRNP48	687.958	0.502564	0.0702726	7.15165	8.57438e-13	4.85144e-11	NOT
RARRES3	2495.25	-1.20494	0.168489	-7.15144	8.58708e-13	4.85144e-11	DOWN
ROM1	379.109	-0.899168	0.125736	-7.15125	8.599e-13	4.85144e-11	NOT
BRWD3	925.757	0.656224	0.0917713	7.15064	8.63721e-13	4.85836e-11	NOT
RASGRP4	254.037	-1.11521	0.156064	-7.14582	8.9463e-13	5.01716e-11	DOWN
RCOR1	2203.29	0.677984	0.0948979	7.14436	9.04193e-13	5.05565e-11	NOT
YES1	2514.34	0.637121	0.0892044	7.14225	9.18137e-13	5.11834e-11	NOT
NME3	2391.6	-0.889477	0.124554	-7.14128	9.24625e-13	5.13647e-11	NOT
FBN2	5999.63	1.60982	0.225435	7.14095	9.26873e-13	5.13647e-11	UP
ZNF714	295.899	0.811053	0.113634	7.1374	9.51154e-13	5.24205e-11	NOT
ZCCHC11	1882.4	0.713127	0.0999206	7.13694	9.54318e-13	5.24205e-11	NOT
CDK6	2463.65	1.2573	0.176171	7.13682	9.55171e-13	5.24205e-11	UP
ARPC4	8189.5	-0.578229	0.0810238	-7.13654	9.5712e-13	5.24205e-11	NOT
MAPK6	2181.55	0.610541	0.0856147	7.13127	9.94494e-13	5.43086e-11	NOT
SLC39A10	1260.38	0.618704	0.0868361	7.12496	1.04107e-12	5.6687e-11	NOT
MZB1	252.755	-2.19778	0.308561	-7.12266	1.05861e-12	5.74746e-11	DOWN
IL24	199.914	-1.66157	0.233504	-7.11579	1.11271e-12	6.02377e-11	DOWN
MRPL24	3505.86	-0.602276	0.0846818	-7.11222	1.14193e-12	6.16413e-11	NOT
SELENOW	9858.56	-0.682827	0.0960849	-7.1065	1.19024e-12	6.40644e-11	NOT
TNFRSF14	2938.77	-0.877438	0.123681	-7.09436	1.29949e-12	6.97441e-11	NOT
NINL	751.52	0.925535	0.13055	7.0895	1.34601e-12	7.20345e-11	NOT
FES	2299.24	-0.587863	0.0829287	-7.08877	1.35306e-12	7.22056e-11	NOT
UNC93B1	1886.76	-0.873085	0.123199	-7.08677	1.37281e-12	7.30514e-11	NOT
ANKRD17	3802.82	0.500479	0.0706413	7.08479	1.39257e-12	7.3893e-11	NOT
SCUBE3	1946.5	2.26935	0.320597	7.07852	1.45698e-12	7.70921e-11	UP
RNASE4	113.758	-1.10273	0.155819	-7.07701	1.473e-12	7.77203e-11	DOWN
FKBP2	3910.91	-0.832914	0.117726	-7.075	1.49448e-12	7.86322e-11	NOT
TOP2B	8050.57	0.425961	0.0602314	7.07207	1.52636e-12	8.00848e-11	NOT
WAS	1123.43	-1.24558	0.176202	-7.06903	1.56018e-12	8.16307e-11	DOWN
B3GALT4	559.756	-0.780097	0.110388	-7.06687	1.58464e-12	8.25061e-11	NOT
NPAS1	65.1755	1.66312	0.235343	7.06678	1.58572e-12	8.25061e-11	UP
FCER1G	3416.88	-1.30768	0.185288	-7.05752	1.69498e-12	8.79467e-11	DOWN
CD33	492.447	-1.3074	0.185282	-7.0563	1.70997e-12	8.84792e-11	DOWN
MAF1	7360.05	-0.486037	0.0689371	-7.05044	1.78351e-12	9.203e-11	NOT
RGS10	2399.28	-0.99951	0.141872	-7.04513	1.85286e-12	9.53461e-11	NOT
TRIM21	1097.23	-0.594153	0.084404	-7.03939	1.93087e-12	9.90879e-11	NOT
PIM2	1189.51	-1.17015	0.166365	-7.03359	2.0128e-12	1.02905e-10	DOWN
YEATS2	2741.25	0.482722	0.0686332	7.03336	2.01624e-12	1.02905e-10	NOT
MYLPF	119.487	2.20069	0.312913	7.03292	2.02256e-12	1.02932e-10	UP
SULT1E1	31.3097	3.4127	0.485271	7.03256	2.02775e-12	1.02932e-10	UP
GABRA5	43.2331	3.51252	0.499669	7.0297	2.06977e-12	1.04509e-10	UP
CHCHD5	892.819	-0.683546	0.097237	-7.02969	2.06997e-12	1.04509e-10	NOT
SOX11	758.032	2.03445	0.289585	7.0254	2.1346e-12	1.07482e-10	UP
ZC3H13	3019.97	0.535039	0.0762179	7.01987	2.22074e-12	1.11519e-10	NOT
ANG	382.822	-0.971905	0.13849	-7.01786	2.25287e-12	1.1283e-10	NOT
ZNF74	906.403	0.680534	0.0970925	7.00913	2.39805e-12	1.19781e-10	NOT
ADNP	5521.29	0.410359	0.0585841	7.00462	2.47658e-12	1.23374e-10	NOT
TUSC2	1228.61	-0.496534	0.0709511	-6.99825	2.5918e-12	1.28305e-10	NOT
PHF6	1300.66	0.575789	0.0822776	6.99813	2.59406e-12	1.28305e-10	NOT
GTF3C4	2095.23	0.46382	0.0662787	6.99802	2.59611e-12	1.28305e-10	NOT
TXNDC11	2547.67	-0.451794	0.0645651	-6.9975	2.60578e-12	1.28444e-10	NOT
DHX9	8211.51	0.350411	0.0500859	6.9962	2.6299e-12	1.29293e-10	NOT
SLC28A1	31.8884	-1.51838	0.217055	-6.99534	2.64613e-12	1.2975e-10	DOWN
RAP1A	6013.7	-0.631547	0.0902938	-6.99435	2.66484e-12	1.30327e-10	NOT
FZD8	1298.14	1.22286	0.174851	6.99374	2.67654e-12	1.30558e-10	UP
ARRB2	3171.31	-0.764863	0.1094	-6.99142	2.72117e-12	1.3239e-10	NOT
KHK	365.226	-1.0398	0.148742	-6.9906	2.73719e-12	1.32655e-10	DOWN
DPP7	6328	-0.920762	0.131718	-6.99041	2.74077e-12	1.32655e-10	NOT
SLC2A9	391.648	-1.11585	0.159655	-6.98915	2.76558e-12	1.33511e-10	DOWN
FAM163B	23.7451	3.03266	0.433941	6.98864	2.77557e-12	1.33648e-10	UP
ZFYVE9	1515.79	0.693403	0.0992529	6.98623	2.82378e-12	1.35621e-10	NOT
RPGRIP1L	525.272	0.550769	0.0788972	6.98085	2.934e-12	1.40554e-10	NOT
BPTF	3251.26	0.554419	0.0794319	6.9798	2.95592e-12	1.41243e-10	NOT
EIF3A	9608.76	0.523155	0.075008	6.97465	3.06637e-12	1.46148e-10	NOT
IFI6	10807.1	-1.15718	0.165928	-6.97399	3.08083e-12	1.46465e-10	DOWN
MPHOSPH9	774.05	0.66339	0.0951529	6.97184	3.12827e-12	1.48343e-10	NOT
IGLL5	449.021	-2.49363	0.357716	-6.97096	3.14783e-12	1.48894e-10	DOWN
SYT16	53.392	2.1448	0.307782	6.96855	3.20214e-12	1.51081e-10	UP
PIK3IP1	2325.47	-0.934221	0.134098	-6.96672	3.24415e-12	1.52679e-10	NOT
MS4A6A	4700.5	-1.268	0.18212	-6.96244	3.34428e-12	1.56997e-10	DOWN
CFLAR	3981.8	-0.512402	0.0736178	-6.9603	3.3955e-12	1.59003e-10	NOT
PRR13	2867.15	-0.56787	0.0816034	-6.95891	3.42922e-12	1.60181e-10	NOT
ACBD4	711.099	-0.816425	0.117367	-6.95618	3.49635e-12	1.62911e-10	NOT
LGALS2	160.527	-1.55657	0.223796	-6.95531	3.51799e-12	1.63512e-10	DOWN
USP42	866.088	0.5031	0.0723525	6.95345	3.5645e-12	1.65264e-10	NOT
APOBEC3D	309.468	-1.00984	0.145236	-6.9531	3.57339e-12	1.65267e-10	DOWN
MGAT5B	256.99	1.65415	0.237942	6.95191	3.60375e-12	1.66261e-10	UP
C1RL	2441.4	-0.758016	0.109134	-6.94572	3.76547e-12	1.73295e-10	NOT
TBR1	5.88015	2.35548	0.339432	6.93948	3.93535e-12	1.80669e-10	UP
IFI27L2	2440.24	-0.950843	0.137054	-6.93774	3.9843e-12	1.82469e-10	NOT
NAGPA	902.365	-0.645416	0.0930683	-6.93486	4.06615e-12	1.85763e-10	NOT
NMRK1	854.056	-0.661823	0.0954703	-6.93224	4.14234e-12	1.88784e-10	NOT
IL12RB2	69.8786	-1.46475	0.211314	-6.93163	4.16014e-12	1.89135e-10	DOWN
ACTA1	2763.22	-2.66509	0.384649	-6.92863	4.24929e-12	1.9272e-10	DOWN
NOL4L	1392.03	0.699627	0.101055	6.92322	4.4148e-12	1.99743e-10	NOT
SIPA1L3	1856.33	0.654527	0.0945655	6.92141	4.47159e-12	2.01825e-10	NOT
ATAD2B	575.915	0.5355	0.0774016	6.91845	4.56599e-12	2.0559e-10	NOT
CD79A	169.644	-1.87704	0.271468	-6.91441	4.69813e-12	2.11033e-10	DOWN
GNPTG	3673.02	-0.490189	0.0709126	-6.91257	4.75938e-12	2.13273e-10	NOT
NFYA	1358.35	0.628689	0.091057	6.90435	5.04347e-12	2.25464e-10	NOT
CHSY1	5199.91	0.781274	0.113208	6.90125	5.15463e-12	2.29884e-10	NOT
ASIC2	73.7093	2.55041	0.369591	6.90064	5.17685e-12	2.30327e-10	UP
TGM3	20.0797	2.26685	0.328519	6.90022	5.1923e-12	2.30467e-10	UP
AMDHD2	1171.21	-0.686804	0.0995396	-6.89981	5.20737e-12	2.30589e-10	NOT
SERPING1	26967.4	-1.19971	0.17389	-6.89924	5.22825e-12	2.30968e-10	DOWN
ZNF724	55.4864	1.00482	0.145655	6.89861	5.25148e-12	2.31448e-10	UP
VAV1	925.116	-1.30209	0.188769	-6.89779	5.28166e-12	2.32232e-10	DOWN
BFSP2	7.86869	-1.82095	0.264006	-6.89737	5.29741e-12	2.32379e-10	DOWN
TUBB4A	204.764	2.11148	0.306408	6.89106	5.53764e-12	2.42349e-10	UP
CORO7	1073.29	-0.905219	0.131379	-6.89013	5.57415e-12	2.43379e-10	NOT
DNMT3A	2166.84	0.663305	0.0962791	6.8894	5.60285e-12	2.44063e-10	NOT
MYRF	181.506	1.22464	0.177978	6.88089	5.94815e-12	2.58201e-10	UP
TMEM176A	5887.87	-1.32435	0.192472	-6.88072	5.95498e-12	2.58201e-10	DOWN
FCGR1B	113.519	-1.41476	0.205723	-6.87701	6.11205e-12	2.64399e-10	DOWN
CHRNB2	13.9293	1.48203	0.215655	6.87221	6.32149e-12	2.72829e-10	UP
DHRS4L2	819.168	-0.670711	0.0976157	-6.87094	6.37823e-12	2.74411e-10	NOT
PANK1	290.521	0.654485	0.0952573	6.8707	6.38874e-12	2.74411e-10	NOT
CLUL1	36.7397	2.02898	0.295322	6.8704	6.4021e-12	2.74411e-10	UP
RENBP	1194.49	-1.16845	0.170201	-6.86509	6.6451e-12	2.84176e-10	DOWN
KCNK7	31.9581	-0.922057	0.134319	-6.86471	6.66287e-12	2.84288e-10	NOT
PLB1	505.827	-0.904051	0.131752	-6.86178	6.80063e-12	2.89506e-10	NOT
GUK1	11289.1	-0.550779	0.0803242	-6.85695	7.03443e-12	2.9878e-10	NOT
LYSMD2	591.697	-0.680967	0.0993202	-6.85628	7.06765e-12	2.99512e-10	NOT
SKP2	1070.23	0.660934	0.0964372	6.85352	7.20538e-12	3.04659e-10	NOT
TRUB1	900.372	0.549704	0.0802146	6.85292	7.23593e-12	3.05262e-10	NOT
PLCG1	6822.96	0.493659	0.0720984	6.84702	7.54022e-12	3.17384e-10	NOT
PLEKHG4B	490.199	2.08756	0.305042	6.84352	7.72691e-12	3.24513e-10	UP
OAZ1	29667.3	-0.615125	0.0898903	-6.84306	7.75177e-12	3.24829e-10	NOT
GCSH	150.805	0.608123	0.0888761	6.84237	7.78917e-12	3.25667e-10	NOT
TRADD	1145.31	-0.585622	0.0856079	-6.84075	7.87796e-12	3.28646e-10	NOT
BCL7C	3920.68	-0.645287	0.0943817	-6.83699	8.08721e-12	3.36626e-10	NOT
CDH22	117.499	2.84147	0.415656	6.8361	8.13785e-12	3.37982e-10	UP
TNFRSF17	17.2944	-2.17456	0.31819	-6.83416	8.24862e-12	3.41825e-10	DOWN
MTPAP	972.525	0.384069	0.0562208	6.83143	8.40695e-12	3.47617e-10	NOT
ETV1	2157.02	1.38035	0.202162	6.82793	8.61458e-12	3.55418e-10	UP
UBE2L6	4623.15	-0.718178	0.105245	-6.82388	8.86153e-12	3.64803e-10	NOT
MAB21L1	148.168	2.22293	0.325782	6.82335	8.89392e-12	3.65333e-10	UP
GPATCH8	2609.85	0.442063	0.0647972	6.82225	8.96273e-12	3.67354e-10	NOT
BAD	2887.51	-0.583906	0.0856102	-6.82052	9.07114e-12	3.70986e-10	NOT
CEACAM4	38.6202	-1.41788	0.207969	-6.81776	9.2472e-12	3.77362e-10	DOWN
NDUFA3	2312.29	-0.741193	0.108757	-6.81514	9.41691e-12	3.83452e-10	NOT
SLC25A28	1843	-0.440306	0.0646147	-6.81433	9.47045e-12	3.84796e-10	NOT
TMEM236	74.4297	-1.32621	0.194669	-6.81262	9.58338e-12	3.88542e-10	DOWN
COPS9	2150.15	-0.769137	0.112915	-6.81163	9.64957e-12	3.9038e-10	NOT
PCDH19	520.412	1.75632	0.258155	6.80336	1.02209e-11	4.12603e-10	UP
SALL4	108.485	1.64329	0.241599	6.80173	1.03372e-11	4.164e-10	UP
44805	605.022	-1.07088	0.157503	-6.79907	1.05296e-11	4.23242e-10	DOWN
GPX1	14073.4	-0.84689	0.124585	-6.7977	1.06301e-11	4.26363e-10	NOT
ZNF318	1716	0.525102	0.0772545	6.79705	1.06786e-11	4.27393e-10	NOT
UBE2F	1323.65	-0.633681	0.0932688	-6.79414	1.08961e-11	4.34592e-10	NOT
TOP1	3917.39	0.511829	0.0753352	6.79402	1.09048e-11	4.34592e-10	NOT
GSE1	2574.59	0.662622	0.0975569	6.79216	1.10468e-11	4.39316e-10	NOT
CYTH4	2050.13	-1.20317	0.177164	-6.79125	1.11164e-11	4.41148e-10	DOWN
LRRC25	879.66	-1.21796	0.179431	-6.78787	1.13799e-11	4.50647e-10	DOWN
FAM208B	2487.92	0.54345	0.0800785	6.78647	1.14909e-11	4.54085e-10	NOT
CMTM4	1116.75	0.849294	0.12525	6.78081	1.19501e-11	4.71237e-10	NOT
INCENP	1232.35	0.677948	0.10003	6.77742	1.22341e-11	4.8142e-10	NOT
SNX11	1376.95	-0.416743	0.061515	-6.77466	1.24695e-11	4.89657e-10	NOT
HACD3	4211.66	0.438772	0.0647793	6.77334	1.25847e-11	4.92215e-10	NOT
POU2AF1	180.223	-1.92432	0.284103	-6.77331	1.25872e-11	4.92215e-10	DOWN
TNPO1	5723.07	0.429098	0.0633585	6.77255	1.26536e-11	4.93779e-10	NOT
EBI3	351.013	-1.33894	0.197899	-6.76575	1.32616e-11	5.16431e-10	DOWN
CNTN1	1210.2	2.38802	0.353043	6.7641	1.34136e-11	5.21266e-10	UP
FCGRT	14032.5	-0.882152	0.13043	-6.7634	1.34791e-11	5.22727e-10	NOT
CD40LG	43.7586	-1.65505	0.244766	-6.76177	1.36316e-11	5.27548e-10	DOWN
C19ORF66	1809.33	-0.63772	0.0943185	-6.76134	1.3672e-11	5.28021e-10	NOT
NRG1	286.089	2.10047	0.31074	6.75958	1.38395e-11	5.33389e-10	UP
KLHL14	56.1174	1.86607	0.276089	6.75893	1.39013e-11	5.34672e-10	UP
THSD7B	109.305	1.96066	0.290113	6.75827	1.39652e-11	5.3603e-10	UP
DDN	44.1379	1.39057	0.205895	6.75375	1.44068e-11	5.51848e-10	UP
STK35	1928.73	0.507783	0.0751957	6.75282	1.44998e-11	5.54278e-10	NOT
IRS4	60.9115	4.13313	0.612215	6.75111	1.46721e-11	5.5972e-10	UP
G2E3	916.989	0.536064	0.0794199	6.74974	1.48113e-11	5.63882e-10	NOT
RFWD3	1574.55	0.481041	0.0712777	6.74883	1.49039e-11	5.66256e-10	NOT
ARHGAP45	2447.36	-0.973085	0.144207	-6.74784	1.50061e-11	5.68986e-10	NOT
SIGLEC1	2955.69	-1.35245	0.200545	-6.74385	1.54244e-11	5.83665e-10	DOWN
FGF8	3.54542	2.4713	0.36671	6.73912	1.59346e-11	6.01756e-10	UP
NDST4	15.9656	3.26836	0.485161	6.73666	1.62074e-11	6.10826e-10	UP
CBARP	152.977	1.19774	0.177849	6.73458	1.64405e-11	6.18367e-10	UP
RGS13	36.1931	-1.85355	0.275255	-6.73394	1.65128e-11	6.19843e-10	DOWN
EDF1	14254.7	-0.734681	0.109142	-6.73144	1.67987e-11	6.29314e-10	NOT
TCIRG1	5518.69	-0.796669	0.118412	-6.72792	1.72108e-11	6.43464e-10	NOT
NAPRT	1581.43	-0.749402	0.111399	-6.72718	1.7298e-11	6.45436e-10	NOT
TSSC4	2574.12	-0.580428	0.0863535	-6.72153	1.79828e-11	6.69654e-10	NOT
CLDN19	8.72062	3.11482	0.463465	6.72073	1.8082e-11	6.72011e-10	UP
SPOP	5387.14	-0.555918	0.0827435	-6.71857	1.8351e-11	6.79939e-10	NOT
RPRD1B	1995.92	0.433698	0.0645533	6.71844	1.83679e-11	6.79939e-10	NOT
SYT6	68.5488	1.73316	0.258157	6.71359	1.89892e-11	7.01552e-10	UP
KIF15	779.923	0.850135	0.126693	6.71021	1.94341e-11	7.16574e-10	NOT
ELOB	9651.26	-0.748918	0.111658	-6.70723	1.98353e-11	7.29932e-10	NOT
FAM173A	495.979	-0.780494	0.116416	-6.70436	2.02289e-11	7.42288e-10	NOT
MSRB2	2025.25	-0.79917	0.119204	-6.70421	2.02504e-11	7.42288e-10	NOT
RPS19BP1	3682.65	-0.648193	0.096698	-6.70327	2.0381e-11	7.4562e-10	NOT
CLEC10A	589.958	-1.51861	0.226594	-6.70191	2.05711e-11	7.51107e-10	DOWN
EMILIN3	1081.98	2.2399	0.334398	6.69832	2.10832e-11	7.68308e-10	UP
TRIM72	36.0254	2.0185	0.301606	6.69253	2.19352e-11	7.97803e-10	UP
C1QC	22216	-1.34985	0.201808	-6.68878	2.2504e-11	8.16904e-10	DOWN
ZBTB43	801.779	0.478189	0.0715059	6.68741	2.27157e-11	8.22992e-10	NOT
PLPPR3	69.0428	2.47075	0.369869	6.68008	2.38819e-11	8.63576e-10	UP
GMFB	2557.81	0.508346	0.0761127	6.67885	2.4082e-11	8.69132e-10	NOT
ICK	1256.76	0.506284	0.0758238	6.67711	2.437e-11	8.76721e-10	NOT
LUZP1	2252.96	0.517264	0.0774707	6.67691	2.44037e-11	8.76721e-10	NOT
FBXL15	817.117	-0.753613	0.112871	-6.67673	2.44327e-11	8.76721e-10	NOT
AC009014.1	14.3784	3.05506	0.457734	6.67431	2.484e-11	8.88737e-10	UP
ESPL1	827.82	0.81804	0.12257	6.67405	2.48835e-11	8.88737e-10	NOT
RNASET2	2819.24	-0.935326	0.140147	-6.6739	2.49099e-11	8.88737e-10	NOT
CHD9	2246.17	0.633793	0.0949895	6.67224	2.51925e-11	8.95811e-10	NOT
CENPO	875.858	0.606505	0.0909006	6.67218	2.52038e-11	8.95811e-10	NOT
KHSRP	11574.4	0.361762	0.0542276	6.67118	2.53762e-11	8.99303e-10	NOT
UBXN1	5906.44	-0.5553	0.0832403	-6.67105	2.53981e-11	8.99303e-10	NOT
GAN	410.528	0.539083	0.0808441	6.66817	2.59011e-11	9.15385e-10	NOT
SURF2	863.813	-0.724963	0.108767	-6.66528	2.64168e-11	9.31851e-10	NOT
SPI1	2533.39	-1.18382	0.177657	-6.66352	2.67338e-11	9.41262e-10	DOWN
BCL7A	945.033	0.814979	0.122311	6.66315	2.68011e-11	9.41862e-10	NOT
SOX21	12.0478	2.40011	0.360269	6.662	2.70132e-11	9.47535e-10	UP
FZD1	6618.04	1.02937	0.154563	6.65987	2.74069e-11	9.5955e-10	UP
GPSM3	1656.99	-1.05657	0.158693	-6.65793	2.77702e-11	9.70455e-10	DOWN
TACR2	426.024	-1.80755	0.27151	-6.6574	2.78712e-11	9.7217e-10	DOWN
NDUFB10	4782.79	-0.660495	0.0992234	-6.65665	2.80147e-11	9.75361e-10	NOT
CLEC4E	176.183	-1.61834	0.243199	-6.65439	2.84482e-11	9.88614e-10	DOWN
JMJD8	2274.26	-0.512342	0.0769977	-6.654	2.85241e-11	9.89416e-10	NOT
CD209	2717.95	-1.59869	0.240309	-6.65265	2.87868e-11	9.96682e-10	DOWN
SGF29	1036.95	-0.603634	0.0907773	-6.64962	2.93851e-11	1.01552e-09	NOT
FLT3LG	235.145	-0.760028	0.114359	-6.64601	3.0114e-11	1.03879e-09	NOT
KIAA1524	567.218	0.70471	0.106098	6.64208	3.09296e-11	1.06497e-09	NOT
BTBD3	2243.34	0.754531	0.113608	6.64151	3.10493e-11	1.06713e-09	NOT
KDM4A	2477.1	0.427316	0.0643707	6.63837	3.1718e-11	1.08811e-09	NOT
HNRNPR	7723.37	0.327657	0.0493963	6.63323	3.28416e-11	1.1246e-09	NOT
BLVRA	2779.75	-0.613826	0.0925609	-6.63159	3.32084e-11	1.13509e-09	NOT
PPP2R5A	2420.52	-0.589997	0.0889981	-6.62932	3.37227e-11	1.15056e-09	NOT
ST8SIA5	45.436	1.4933	0.225357	6.62639	3.43986e-11	1.17149e-09	UP
POLR3A	1259.06	0.460389	0.069544	6.62011	3.58941e-11	1.2202e-09	NOT
IL7	176.553	-1.24559	0.188201	-6.61841	3.6309e-11	1.23207e-09	DOWN
TCF3	6059.95	0.600567	0.0907889	6.61498	3.71597e-11	1.25866e-09	NOT
SMIM13	1079.4	0.461245	0.0697696	6.61097	3.81803e-11	1.29089e-09	NOT
WNT4	207.452	2.00931	0.303978	6.61006	3.8416e-11	1.29652e-09	UP
GCA	723.747	-0.675486	0.102234	-6.60728	3.91456e-11	1.31877e-09	NOT
GHDC	1903.48	-0.523477	0.0792454	-6.60577	3.95463e-11	1.32988e-09	NOT
IL5RA	9.41718	-1.64286	0.248739	-6.60478	3.98119e-11	1.33641e-09	DOWN
CADM3	2214.29	-2.24564	0.340059	-6.60366	4.01121e-11	1.34408e-09	DOWN
DMBT1	39.0959	1.988	0.301069	6.60312	4.026e-11	1.34662e-09	UP
IGSF6	775.911	-1.05008	0.159056	-6.60198	4.05709e-11	1.3546e-09	DOWN
ISG15	5799.87	-1.21805	0.184526	-6.60096	4.08505e-11	1.36151e-09	DOWN
TPSB2	801.74	-1.97674	0.299539	-6.59927	4.13178e-11	1.37464e-09	DOWN
ZNF131	1719.05	0.392848	0.0595458	6.59741	4.18403e-11	1.38956e-09	NOT
SLC35E2B	1995.69	0.637726	0.0966934	6.59535	4.24265e-11	1.40653e-09	NOT
HLA-E	38131.5	-0.770605	0.11686	-6.59425	4.27401e-11	1.41443e-09	NOT
BTK	535.826	-1.14752	0.174149	-6.58931	4.41872e-11	1.45974e-09	DOWN
PSME2	7338.74	-0.75108	0.114022	-6.58712	4.48425e-11	1.47878e-09	NOT
BIRC3	1130.08	-1.25271	0.190222	-6.58551	4.53312e-11	1.49227e-09	DOWN
AJAP1	239.973	2.0251	0.307619	6.58314	4.60621e-11	1.51366e-09	UP
PCDHA1	26.613	1.91882	0.291496	6.58265	4.62121e-11	1.51593e-09	UP
COL20A1	13.8334	1.8799	0.285742	6.57901	4.73597e-11	1.55086e-09	UP
TMEM63C	41.5135	1.66893	0.253928	6.57246	4.94909e-11	1.61783e-09	UP
GPA33	9.21859	-1.57549	0.239782	-6.57054	5.01348e-11	1.63602e-09	DOWN
HSPB2	300.949	-1.25939	0.191702	-6.56954	5.04721e-11	1.64416e-09	DOWN
VENTX	152.617	-1.24222	0.189114	-6.5686	5.07892e-11	1.65162e-09	DOWN
LARS2	1079.45	0.400218	0.0609675	6.56446	5.22228e-11	1.69529e-09	NOT
TMIGD3	717.858	-1.16886	0.178092	-6.56326	5.26427e-11	1.70357e-09	DOWN
VHL	2029.78	0.475097	0.0723879	6.56322	5.26597e-11	1.70357e-09	NOT
MIEN1	1714.87	-0.514265	0.0783613	-6.56274	5.28278e-11	1.70607e-09	NOT
LRRN1	1168.97	2.03711	0.310452	6.56175	5.31811e-11	1.71452e-09	UP
RAMP1	3442.37	-2.05204	0.312781	-6.56062	5.35846e-11	1.72456e-09	DOWN
TXNIP	34524.4	-0.847729	0.129231	-6.55982	5.38738e-11	1.73089e-09	NOT
PLAGL1	3205.09	1.48347	0.226204	6.55811	5.44947e-11	1.74652e-09	UP
EIF4G3	4672.19	0.450731	0.0687303	6.55797	5.45467e-11	1.74652e-09	NOT
GTF2A1	2347.54	0.424217	0.0647109	6.55557	5.54297e-11	1.77176e-09	NOT
CLCN4	713.801	1.19034	0.181603	6.55463	5.57808e-11	1.77995e-09	UP
H2AFJ	3671.07	-0.805446	0.122953	-6.55083	5.72171e-11	1.82267e-09	NOT
FCN1	604.749	-1.56638	0.2394	-6.54294	6.03221e-11	1.91833e-09	DOWN
FAM163A	84.4356	1.94596	0.297501	6.54104	6.10925e-11	1.93633e-09	UP
SLC12A2	1648.94	0.69386	0.106078	6.54103	6.10949e-11	1.93633e-09	NOT
STAT5A	2623.65	-0.571236	0.0873408	-6.54031	6.13921e-11	1.94246e-09	NOT
CHRNG	16.1837	2.47765	0.378954	6.53813	6.22943e-11	1.96768e-09	UP
ERICH5	22.4879	1.97508	0.302187	6.53597	6.31985e-11	1.99288e-09	UP
AMMECR1	800.03	0.714201	0.109348	6.53143	6.51451e-11	2.04968e-09	NOT
MEGF10	416.037	2.20457	0.337541	6.53126	6.52187e-11	2.04968e-09	UP
GSTO1	5657.07	-0.820699	0.125665	-6.53085	6.53987e-11	2.0519e-09	NOT
KMT2D	3561.77	0.592365	0.0907139	6.53003	6.57551e-11	2.05963e-09	NOT
TNN	360.515	1.8052	0.276583	6.52678	6.72004e-11	2.10139e-09	UP
SMAD6	636.202	0.838706	0.128527	6.52552	6.77668e-11	2.11557e-09	NOT
CHKB	199.746	-0.783117	0.120057	-6.52288	6.89707e-11	2.14957e-09	NOT
PROS1	4389.9	-1.01808	0.156097	-6.52212	6.93228e-11	2.15695e-09	DOWN
IPCEF1	261.065	-1.32268	0.202817	-6.52154	6.95911e-11	2.16171e-09	DOWN
TMBIM1	7653.59	-0.500875	0.0768138	-6.52064	7.00103e-11	2.17113e-09	NOT
PILRA	659.665	-1.01396	0.155508	-6.52034	7.01495e-11	2.17185e-09	DOWN
SFRP5	80.7399	3.29746	0.50582	6.51905	7.07543e-11	2.18696e-09	UP
TNS3	7502.27	0.867951	0.133357	6.50848	7.59173e-11	2.33892e-09	NOT
POMK	75.3133	0.921608	0.141601	6.50847	7.59202e-11	2.33892e-09	NOT
PDZD8	1469.65	0.51179	0.0786485	6.50731	7.65084e-11	2.35317e-09	NOT
SELENOI	1083.07	0.494551	0.0760495	6.50301	7.873e-11	2.41753e-09	NOT
MCM10	397.79	0.858801	0.132166	6.49788	8.14609e-11	2.49489e-09	NOT
ARID1A	5256.84	0.434182	0.0668201	6.49778	8.15159e-11	2.49489e-09	NOT
PPAT	858.91	0.577102	0.0888269	6.49693	8.19745e-11	2.50484e-09	NOT
ZFP64	1029.18	0.446845	0.0687902	6.49577	8.26106e-11	2.52016e-09	NOT
MRPL28	3466.47	-0.698491	0.107565	-6.49364	8.37883e-11	2.55193e-09	NOT
ITIH6	2.90893	2.81962	0.434237	6.49327	8.39929e-11	2.55401e-09	UP
METTL26	2630.28	-0.676722	0.104231	-6.49253	8.44051e-11	2.56239e-09	NOT
CEP170	1946.45	0.559898	0.0862408	6.49227	8.45542e-11	2.56276e-09	NOT
HPR	15.7526	-2.68933	0.414252	-6.49202	8.46918e-11	2.56278e-09	DOWN
SYK	1594.44	-1.083	0.166897	-6.48903	8.63925e-11	2.60743e-09	DOWN
STAB1	14360.8	-1.12395	0.17321	-6.48893	8.64456e-11	2.60743e-09	DOWN
ZNHIT1	4773.13	-0.613308	0.0945369	-6.4875	8.7272e-11	2.62812e-09	NOT
GDF7	144.521	1.7077	0.263249	6.48701	8.75593e-11	2.63254e-09	UP
ADAMTS12	2038.56	1.36194	0.20999	6.48576	8.82852e-11	2.65011e-09	UP
DIP2B	1923.27	0.575508	0.0887557	6.48418	8.92129e-11	2.67367e-09	NOT
SIPA1	4132.52	-0.571628	0.0881882	-6.48191	9.05699e-11	2.70648e-09	NOT
TRAPPC3	3400.99	-0.415517	0.0641046	-6.48186	9.05964e-11	2.70648e-09	NOT
CSMD3	45.0344	2.49962	0.38565	6.48159	9.07635e-11	2.70715e-09	UP
GPR34	802.883	-1.09841	0.169481	-6.48104	9.10946e-11	2.71271e-09	DOWN
LILRB5	1179.11	-1.40932	0.217524	-6.4789	9.23927e-11	2.747e-09	DOWN
PYURF	157.17	-0.614407	0.0949123	-6.47342	9.58105e-11	2.8441e-09	NOT
FCMR	548.897	-1.30978	0.202435	-6.47013	9.79175e-11	2.90205e-09	DOWN
CEP135	584.627	0.571163	0.0883135	6.46744	9.9674e-11	2.94944e-09	NOT
ANKRD26	417.574	0.556987	0.0861396	6.46609	1.00569e-10	2.97124e-09	NOT
LHX3	2.9244	3.05841	0.473097	6.46465	1.01534e-10	2.99501e-09	UP
RNASEH2C	2409.98	-0.650828	0.100686	-6.46393	1.02015e-10	3.00447e-09	NOT
MOB3C	1630.28	-0.503925	0.0779712	-6.46296	1.02674e-10	3.01913e-09	NOT
NDUFA2	3039.48	-0.572248	0.0885703	-6.46095	1.04048e-10	3.05475e-09	NOT
YLPM1	3625.74	0.401117	0.0621073	6.45846	1.05772e-10	3.10048e-09	NOT
ADAP1	246.734	-1.10456	0.171035	-6.45811	1.06016e-10	3.10278e-09	DOWN
MT1E	3132.78	-1.336	0.207102	-6.4509	1.11187e-10	3.24907e-09	DOWN
PCGF3	2842.83	0.463124	0.0717985	6.45033	1.11604e-10	3.25616e-09	NOT
SUPT20H	1674.97	0.446845	0.0692798	6.44986	1.11955e-10	3.26131e-09	NOT
MSRB1	1867.37	-0.757224	0.117409	-6.44946	1.12248e-10	3.26478e-09	NOT
MAGEA4	13.799	4.57359	0.709549	6.44578	1.15007e-10	3.33983e-09	UP
CPA3	822.632	-1.83405	0.28456	-6.44519	1.15453e-10	3.3476e-09	DOWN
ZNF699	156.392	0.933319	0.144826	6.44443	1.16032e-10	3.3592e-09	NOT
HLA-DMA	4698.12	-1.09739	0.170292	-6.44415	1.16251e-10	3.36034e-09	DOWN
FLRT1	183.88	1.76428	0.273955	6.44003	1.19451e-10	3.4442e-09	UP
SPDL1	1113.15	0.545682	0.084734	6.43994	1.1952e-10	3.4442e-09	NOT
PSD3	2359.2	0.826206	0.128338	6.43773	1.21273e-10	3.48671e-09	NOT
SLC7A10	31.2727	2.40181	0.37309	6.43761	1.21367e-10	3.48671e-09	UP
CHST8	34.7265	2.17987	0.338649	6.43695	1.21899e-10	3.49662e-09	UP
COA3	2233.75	-0.495875	0.0770496	-6.43579	1.22834e-10	3.51806e-09	NOT
SSNA1	3077.94	-0.565402	0.0878893	-6.43311	1.25016e-10	3.57509e-09	NOT
WDHD1	889.606	0.655077	0.10195	6.42545	1.31477e-10	3.75411e-09	NOT
TRNAU1AP	1125.19	-0.44828	0.0697711	-6.42501	1.31863e-10	3.75941e-09	NOT
PARG	912.169	0.381898	0.0595006	6.41839	1.37723e-10	3.92049e-09	NOT
TMEM61	35.3645	-2.72286	0.424266	-6.41781	1.3825e-10	3.92952e-09	DOWN
ANKRD11	4775.3	0.418781	0.0652568	6.41742	1.38603e-10	3.9336e-09	NOT
HLA-F	4011.38	-0.935816	0.145997	-6.40982	1.45691e-10	4.1284e-09	NOT
VSIR	5300.57	-0.992729	0.154882	-6.40959	1.45908e-10	4.1284e-09	NOT
NPC2	11968.4	-0.799799	0.124809	-6.40819	1.4726e-10	4.16037e-09	NOT
NCKAP1L	2657.79	-1.07134	0.167283	-6.40436	1.51001e-10	4.25963e-09	DOWN
LRRFIP1	6761.72	-0.545127	0.0851213	-6.40412	1.51243e-10	4.26005e-09	NOT
CAD	3764.05	0.506648	0.0792066	6.39655	1.58931e-10	4.46989e-09	NOT
CPAMD8	592.617	1.59997	0.250152	6.39599	1.59508e-10	4.47939e-09	UP
AFF2	255.15	1.70098	0.265968	6.39543	1.601e-10	4.48928e-09	UP
PREP	1968.58	0.403909	0.0631902	6.39196	1.63774e-10	4.58544e-09	NOT
DUOXA2	77.4483	-2.47583	0.387796	-6.38436	1.72117e-10	4.81182e-09	DOWN
GLO1	5864.67	0.464287	0.0727281	6.38387	1.72666e-10	4.81999e-09	NOT
ZSCAN2	352.55	0.486318	0.0761971	6.38237	1.7437e-10	4.85313e-09	NOT
CBX5	8255.46	0.526831	0.0825447	6.38237	1.74372e-10	4.85313e-09	NOT
RTP4	327.946	-0.930352	0.145783	-6.38177	1.7505e-10	4.86478e-09	NOT
PCDH8	55.0521	2.9471	0.46187	6.38079	1.7618e-10	4.88892e-09	UP
USP10	2590.06	0.365013	0.0572514	6.37561	1.82239e-10	5.04959e-09	NOT
HNRNPA0	10437.3	0.329407	0.0516879	6.37301	1.8536e-10	5.12847e-09	NOT
SELPLG	1918.86	-1.15517	0.181271	-6.3726	1.85846e-10	5.13433e-09	DOWN
CD37	1305.47	-1.10452	0.173343	-6.37187	1.86742e-10	5.14934e-09	DOWN
CHMP4A	173.928	-0.487193	0.076462	-6.3717	1.86939e-10	5.14934e-09	NOT
HECTD1	5969.98	0.469643	0.0737207	6.37058	1.88319e-10	5.17974e-09	NOT
PPIP5K2	1913.08	0.406954	0.0638827	6.37033	1.88618e-10	5.18035e-09	NOT
CCDC88B	1046.88	-1.03967	0.163224	-6.3696	1.89522e-10	5.1949e-09	DOWN
MFSD7	364.456	-1.00605	0.157957	-6.36915	1.90075e-10	5.1949e-09	DOWN
MGST2	1260.91	-0.629578	0.0988482	-6.36914	1.90086e-10	5.1949e-09	NOT
PCDHGA3	84.3549	1.50991	0.237079	6.36881	1.90504e-10	5.1949e-09	UP
MRPL54	1939.1	-0.675331	0.106038	-6.36878	1.90534e-10	5.1949e-09	NOT
ATXN1	2626.33	0.515467	0.0809436	6.36822	1.9123e-10	5.2063e-09	NOT
WNT5A	1774.82	1.38748	0.217994	6.36477	1.95584e-10	5.31711e-09	UP
GPX3	14905.7	-1.45625	0.228886	-6.36235	1.98696e-10	5.38867e-09	DOWN
ZRSR2	981.429	-0.448039	0.0704212	-6.36227	1.98792e-10	5.38867e-09	NOT
MAG	17.3553	2.52015	0.396134	6.36186	1.99326e-10	5.39535e-09	UP
TEX264	3204.79	-0.478909	0.0752814	-6.36158	1.99684e-10	5.39723e-09	NOT
GRIK3	437.745	2.24235	0.352568	6.36004	2.01701e-10	5.4439e-09	UP
NPW	74.4485	1.9127	0.300962	6.35528	2.08047e-10	5.6056e-09	UP
PRRC2B	6761.71	0.630148	0.0991562	6.3551	2.08291e-10	5.6056e-09	NOT
SOSTDC1	232.495	2.73745	0.431189	6.3486	2.17282e-10	5.83917e-09	UP
MZT2B	4324.89	-0.652925	0.102857	-6.34786	2.18334e-10	5.85146e-09	NOT
ACBD5	1140.84	0.453938	0.0715122	6.3477	2.18559e-10	5.85146e-09	NOT
SYT13	62.4122	2.50746	0.395023	6.34762	2.18676e-10	5.85146e-09	UP
AMER2	22.9623	2.81609	0.444016	6.34231	2.26346e-10	6.04807e-09	UP
S1PR4	152.481	-1.29535	0.204247	-6.34209	2.26672e-10	6.04814e-09	DOWN
CD58	745.108	-0.735212	0.115957	-6.3404	2.2917e-10	6.10608e-09	NOT
CD52	788.312	-1.45385	0.229338	-6.33933	2.30771e-10	6.14001e-09	DOWN
DLGAP2	79.1006	2.17975	0.343923	6.33792	2.32884e-10	6.17954e-09	UP
PTCH2	414.888	1.19693	0.188853	6.3379	2.32916e-10	6.17954e-09	UP
CSRP1	58335.5	-1.4363	0.226698	-6.33577	2.36158e-10	6.25354e-09	DOWN
ATOX1	2955.78	-0.746694	0.117856	-6.33563	2.36373e-10	6.25354e-09	NOT
PSMB8	4499.03	-0.709684	0.112025	-6.33507	2.37231e-10	6.26086e-09	NOT
MAX	3953.97	-0.388684	0.0613548	-6.33501	2.37318e-10	6.26086e-09	NOT
ATP6V0E1	9177.7	-0.552512	0.0872408	-6.33318	2.40154e-10	6.32119e-09	NOT
ANKIB1	2685.33	0.513862	0.0811391	6.3331	2.4028e-10	6.32119e-09	NOT
SLC9A9	1445	-0.801373	0.126578	-6.33108	2.43454e-10	6.39572e-09	NOT
TRIM47	2957.09	-0.684571	0.108141	-6.33033	2.4464e-10	6.40965e-09	NOT
NAA16	572.658	0.474161	0.0749032	6.33031	2.44669e-10	6.40965e-09	NOT
ANKRD52	2715.82	0.514665	0.0813128	6.32944	2.46048e-10	6.43676e-09	NOT
CORO1A	3575.36	-1.12719	0.178155	-6.32704	2.49902e-10	6.52847e-09	DOWN
DERL3	444.947	-1.35641	0.214397	-6.32665	2.50541e-10	6.53604e-09	DOWN
SMARCAD1	1456.29	0.462319	0.073105	6.32405	2.54802e-10	6.63796e-09	NOT
CACHD1	926.007	1.04364	0.165057	6.32291	2.5668e-10	6.67761e-09	UP
MSLN	125.468	2.07249	0.327835	6.32176	2.58601e-10	6.71825e-09	UP
BCL7B	2912.81	-0.420127	0.066483	-6.31931	2.62727e-10	6.81599e-09	NOT
FBXW8	1016.61	0.482525	0.076421	6.31403	2.71859e-10	7.04313e-09	NOT
RNF135	1438.35	-0.424377	0.0672204	-6.31322	2.73287e-10	7.07036e-09	NOT
XPA	756.881	-0.374386	0.059315	-6.31183	2.75758e-10	7.12445e-09	NOT
ZMYM2	2726	0.527797	0.0836553	6.30919	2.80505e-10	7.23711e-09	NOT
PDS5B	2161.95	0.47782	0.0757575	6.30724	2.84062e-10	7.31881e-09	NOT
BPHL	578.079	0.432074	0.0685263	6.30523	2.87769e-10	7.40412e-09	NOT
SLC5A3	2327.55	0.874419	0.138709	6.304	2.90057e-10	7.45275e-09	NOT
PNMA3	227.838	1.82355	0.28929	6.30355	2.90905e-10	7.46429e-09	UP
TNFSF14	86.4162	-1.50288	0.23845	-6.30269	2.92521e-10	7.49551e-09	DOWN
SUPT4H1	3382.76	-0.34036	0.0540085	-6.30197	2.93882e-10	7.52008e-09	NOT
YME1L1	6620.45	0.372612	0.0591301	6.30155	2.94675e-10	7.53009e-09	NOT
PLEKHO2	5513.99	-0.698845	0.110956	-6.29841	3.00714e-10	7.67394e-09	NOT
GZMM	140.468	-1.30182	0.206777	-6.29576	3.05891e-10	7.79544e-09	DOWN
VPS28	6470.07	-0.546767	0.0868754	-6.29369	3.10005e-10	7.8825e-09	NOT
TMEM150B	167.504	-1.22387	0.194462	-6.29362	3.10149e-10	7.8825e-09	DOWN
LANCL2	1269.22	0.556125	0.0884052	6.29064	3.16168e-10	8.01359e-09	NOT
ADAP2	1326.38	-1.03589	0.164674	-6.29055	3.1635e-10	8.01359e-09	DOWN
CYP51A1	179.137	0.732576	0.116459	6.29043	3.1659e-10	8.01359e-09	NOT
ZNF625-ZNF20	5.69203	0.771754	0.122696	6.28996	3.17542e-10	8.02682e-09	NOT
MGAT2	241.959	0.756806	0.120338	6.289	3.1952e-10	8.06593e-09	NOT
DNAJC9	929.833	0.44264	0.0704181	6.28589	3.25984e-10	8.21803e-09	NOT
C1ORF186	74.1434	-1.67069	0.265836	-6.28468	3.28519e-10	8.27083e-09	DOWN
AREL1	1639.78	0.538761	0.0857502	6.28291	3.32287e-10	8.35446e-09	NOT
LYPD1	250.568	1.46445	0.233147	6.28123	3.35894e-10	8.43383e-09	UP
EML4	2519.44	0.595682	0.0948431	6.28071	3.3703e-10	8.45035e-09	NOT
FAM169A	74.6857	1.34304	0.213842	6.28051	3.37455e-10	8.45035e-09	UP
TRRAP	4089.35	0.451299	0.0718769	6.27879	3.41225e-10	8.53336e-09	NOT
CNR2	11.3935	-1.53898	0.245138	-6.27802	3.42911e-10	8.56409e-09	DOWN
NEFH	611.243	1.69976	0.270825	6.27622	3.46907e-10	8.64336e-09	UP
TNKS2	2740.55	0.449694	0.071651	6.27617	3.47008e-10	8.64336e-09	NOT
HMCN2	4772.32	-1.92516	0.30678	-6.27538	3.48786e-10	8.67611e-09	DOWN
PPEF1	161.03	1.66858	0.265926	6.27461	3.50501e-10	8.70719e-09	UP
SDSL	817.292	-0.834115	0.132977	-6.27263	3.55001e-10	8.80732e-09	NOT
B2M	139858	-0.720619	0.114898	-6.27181	3.56864e-10	8.84183e-09	NOT
KIAA0391	232.236	0.403552	0.0643497	6.27124	3.58177e-10	8.86264e-09	NOT
IL18	584.431	-1.28629	0.205169	-6.2694	3.62451e-10	8.95524e-09	DOWN
PNPLA2	3672.33	-0.521068	0.0831154	-6.26921	3.62876e-10	8.95524e-09	NOT
ETFB	3339.6	-0.697468	0.111305	-6.26628	3.69785e-10	9.11374e-09	NOT
MEST	7667.96	1.71867	0.274327	6.26505	3.72697e-10	9.17344e-09	UP
NUDT18	494.248	-0.772032	0.123233	-6.26482	3.73246e-10	9.1749e-09	NOT
TLN2	2542.06	0.702954	0.112323	6.25832	3.89152e-10	9.55336e-09	NOT
LAIR1	2467.11	-1.12929	0.180457	-6.25793	3.9012e-10	9.56459e-09	DOWN
GLI1	629.955	1.68123	0.268764	6.2554	3.96498e-10	9.70824e-09	UP
OLFM2	2106.49	1.54027	0.246297	6.2537	4.00845e-10	9.80185e-09	UP
MYO10	3397.75	0.955879	0.152862	6.25323	4.02056e-10	9.81867e-09	NOT
MEX3A	989.695	1.40221	0.224289	6.2518	4.05738e-10	9.89568e-09	UP
SIX1	1671.56	1.52842	0.244535	6.25029	4.0969e-10	9.97908e-09	UP
TMSB10	78405.8	-0.919793	0.147167	-6.24998	4.10518e-10	9.98626e-09	NOT
HIC2	529.3	0.684705	0.109586	6.24812	4.1541e-10	1.00921e-08	NOT
GNA15	798.228	-1.146	0.183459	-6.24666	4.19325e-10	1.01741e-08	DOWN
CD1C	119.398	-1.51154	0.241989	-6.24631	4.20251e-10	1.01832e-08	DOWN
HTR7	138.804	1.53802	0.246236	6.24611	4.20789e-10	1.01832e-08	UP
CEP192	1399.18	0.527553	0.0844702	6.24543	4.22635e-10	1.02147e-08	NOT
SNAI3	78.2524	-0.863483	0.13829	-6.244	4.2651e-10	1.0295e-08	NOT
FBXW5	6825.17	-0.472289	0.0756611	-6.24216	4.31561e-10	1.04036e-08	NOT
C1ORF127	40.6956	-1.02573	0.164335	-6.24172	4.32799e-10	1.042e-08	DOWN
NCR3	41.3637	-1.43372	0.229753	-6.24028	4.36785e-10	1.05025e-08	DOWN
PSMB9	2960.22	-0.931281	0.149252	-6.23967	4.38491e-10	1.053e-08	NOT
MIB1	3103.8	0.55944	0.0896687	6.23897	4.40473e-10	1.0564e-08	NOT
DUSP13	12.1796	2.87156	0.460335	6.23798	4.43254e-10	1.06047e-08	UP
PMVK	2979.78	-0.534232	0.085642	-6.23797	4.433e-10	1.06047e-08	NOT
FBXO11	1151.51	0.586609	0.0940505	6.23717	4.4557e-10	1.06454e-08	NOT
ZNF184	571.808	0.475934	0.0763353	6.23478	4.52407e-10	1.0795e-08	NOT
HLA-DRB1	28533.8	-1.20849	0.193844	-6.23434	4.53691e-10	1.08118e-08	DOWN
FOXP4	3930.43	0.760309	0.12212	6.22593	4.78706e-10	1.13935e-08	NOT
NONO	18962.9	0.340934	0.054791	6.22244	4.89489e-10	1.16231e-08	NOT
NDUFA11	4043.06	-0.639919	0.102841	-6.2224	4.89597e-10	1.16231e-08	NOT
ZMIZ1	7059.02	0.643939	0.103512	6.22088	4.94365e-10	1.17215e-08	NOT
EFR3B	391.297	0.985781	0.158469	6.22065	4.95093e-10	1.17239e-08	NOT
CSF1R	9579.42	-1.14852	0.184659	-6.2197	4.98094e-10	1.178e-08	DOWN
RCN2	3532.59	0.496437	0.0798308	6.21862	5.01555e-10	1.18469e-08	NOT
CBX2	1012.35	1.0032	0.161327	6.21841	5.02227e-10	1.18479e-08	UP
PLAGL2	1021.12	0.415334	0.0667958	6.21797	5.03623e-10	1.18659e-08	NOT
AC013470.2	4.07754	2.3709	0.381355	6.21705	5.06597e-10	1.1921e-08	UP
COL13A1	882.06	1.53225	0.246628	6.21279	5.20513e-10	1.2233e-08	UP
IFITM2	6906.73	-0.840669	0.135343	-6.21138	5.25205e-10	1.23278e-08	NOT
ATP2C1	4154.74	0.361776	0.0582555	6.21016	5.29306e-10	1.24086e-08	NOT
DDX21	3204	0.578116	0.0931153	6.20861	5.34561e-10	1.25049e-08	NOT
U2AF2	8121.88	0.265199	0.042715	6.20855	5.34749e-10	1.25049e-08	NOT
EXTL2	1388.42	0.524704	0.0845205	6.20801	5.36602e-10	1.25325e-08	NOT
SERINC5	2407.23	0.905075	0.145812	6.20715	5.3953e-10	1.25736e-08	NOT
LAT2	820.934	-0.983747	0.158487	-6.2071	5.39705e-10	1.25736e-08	NOT
FAT1	9608.68	0.919961	0.148243	6.20575	5.44352e-10	1.26662e-08	NOT
ADRA1D	115.402	1.56001	0.251486	6.20315	5.53435e-10	1.2852e-08	UP
LHX4	49.2482	1.15447	0.186113	6.20307	5.53711e-10	1.2852e-08	UP
SP110	449.915	-0.58136	0.0937263	-6.20274	5.54873e-10	1.2863e-08	NOT
CDK13	2499.59	0.358814	0.0578826	6.199	5.68214e-10	1.3156e-08	NOT
CKAP2	2050.98	0.642032	0.103579	6.19846	5.70178e-10	1.31852e-08	NOT
PSMB10	1361.77	-0.781314	0.126058	-6.19803	5.71727e-10	1.32047e-08	NOT
FAM161A	322.249	0.651322	0.105089	6.19784	5.72433e-10	1.32047e-08	NOT
SMARCA1	3535.55	0.70059	0.113055	6.19688	5.75922e-10	1.32689e-08	NOT
SLC1A6	13.8737	2.72157	0.439229	6.19624	5.78297e-10	1.33072e-08	UP
SLC38A11	86.7058	-1.6317	0.263385	-6.19509	5.82506e-10	1.33876e-08	DOWN
FTL	208068	-0.843299	0.13613	-6.1948	5.83597e-10	1.33963e-08	NOT
CHERP	2788.29	0.379792	0.0613172	6.19389	5.86954e-10	1.34568e-08	NOT
TLDC1	822.821	0.399863	0.0645834	6.19142	5.96242e-10	1.36531e-08	NOT
ZNF609	2733.46	0.41227	0.0666115	6.18918	6.04771e-10	1.38315e-08	NOT
PAX1	79.6157	2.91597	0.471216	6.18818	6.08643e-10	1.3903e-08	UP
HCK	1658.31	-1.13073	0.182765	-6.18681	6.13949e-10	1.40072e-08	DOWN
LPO	11.5408	1.5511	0.250787	6.18494	6.21257e-10	1.41566e-08	UP
MFNG	821.11	-0.879582	0.142237	-6.18393	6.25256e-10	1.42305e-08	NOT
ALLC	4.49061	2.59953	0.420498	6.18204	6.32787e-10	1.43844e-08	UP
OCA2	117.108	2.89329	0.468209	6.17949	6.4309e-10	1.46009e-08	UP
SLC35B4	1676.48	0.507576	0.0821428	6.17919	6.44294e-10	1.46105e-08	NOT
RASD2	1586.35	-1.58823	0.257064	-6.17837	6.47684e-10	1.46696e-08	DOWN
CHRNA7	25.1034	1.39255	0.225427	6.17738	6.51755e-10	1.47301e-08	UP
JOSD2	1613.87	-0.66505	0.10766	-6.17734	6.51926e-10	1.47301e-08	NOT
BACH2	627.491	1.12417	0.182062	6.17467	6.63003e-10	1.49623e-08	UP
SIGLEC11	131.232	-1.41036	0.228433	-6.17407	6.65529e-10	1.50012e-08	DOWN
NEURL2	85.0702	-0.826428	0.133874	-6.17317	6.69341e-10	1.5069e-08	NOT
TCEAL1	1959.7	-0.964715	0.156294	-6.17243	6.72489e-10	1.51217e-08	NOT
TRPM2	915.927	-1.05738	0.171324	-6.17182	6.75086e-10	1.51619e-08	DOWN
CEP83	531.368	0.481465	0.0780162	6.17134	6.77119e-10	1.51894e-08	NOT
PNRC1	5660.74	-0.500927	0.0811755	-6.17092	6.78944e-10	1.52121e-08	NOT
PSMB1	8377.14	-0.531474	0.0861631	-6.16823	6.90583e-10	1.54544e-08	NOT
MRPL55	1790.35	-0.53142	0.0861663	-6.16737	6.94338e-10	1.55199e-08	NOT
MCRIP2	1032.13	-0.911937	0.147924	-6.16492	7.05193e-10	1.57437e-08	NOT
NNMT	13370.9	-1.22663	0.19908	-6.1615	7.20575e-10	1.60661e-08	DOWN
AOC1	28.378	-1.42129	0.23068	-6.16133	7.21351e-10	1.60661e-08	DOWN
RALGAPB	3117.67	0.391907	0.0636149	6.16062	7.24619e-10	1.61198e-08	NOT
FNBP1L	1784	0.782776	0.127144	6.15661	7.4318e-10	1.65131e-08	NOT
ZNF556	88.8014	1.66886	0.271115	6.15552	7.48304e-10	1.66072e-08	UP
DNAJC11	1340.31	0.458863	0.0745524	6.1549	7.51237e-10	1.66526e-08	NOT
POLR2A	9026.77	0.462241	0.0751493	6.15096	7.70136e-10	1.70513e-08	NOT
TAC1	20.1099	2.76438	0.450118	6.14144	8.17742e-10	1.8084e-08	UP
ARMC4	116.906	1.59128	0.259177	6.13973	8.26613e-10	1.82586e-08	UP
CD3D	375.48	-1.59206	0.259382	-6.1379	8.36186e-10	1.84483e-08	DOWN
ZNF394	1019.28	-0.347099	0.0565526	-6.13764	8.3757e-10	1.84571e-08	NOT
FAM171A2	476.571	1.0166	0.165677	6.13605	8.45971e-10	1.86203e-08	UP
LGALS9B	10.8137	-2.01416	0.328265	-6.13576	8.47553e-10	1.86332e-08	DOWN
N4BP2	832.701	0.671871	0.10952	6.13469	8.53237e-10	1.87362e-08	NOT
S100A8	412.353	-1.61001	0.262473	-6.134	8.56989e-10	1.87966e-08	DOWN
METTL7B	424.383	-1.46238	0.238431	-6.13335	8.60471e-10	1.88508e-08	DOWN
MEOX2	1823.26	1.67986	0.274003	6.13082	8.74254e-10	1.91304e-08	UP
TNFRSF13B	9.95818	-1.91704	0.312778	-6.12908	8.83871e-10	1.93183e-08	DOWN
HCLS1	4353.87	-1.01598	0.165778	-6.12854	8.86906e-10	1.93494e-08	DOWN
UQCR11	4030.76	-0.578021	0.0943175	-6.12846	8.8736e-10	1.93494e-08	NOT
FGF19	27.2831	3.62538	0.591749	6.12656	8.98016e-10	1.9559e-08	UP
TRPS1	2410.85	0.986145	0.16099	6.12551	9.03915e-10	1.96646e-08	NOT
TAF10	2628.47	-0.566449	0.0924967	-6.12399	9.12604e-10	1.98306e-08	NOT
EGLN2	1542.29	-0.641338	0.10475	-6.12255	9.20898e-10	1.99877e-08	NOT
SH3GLB2	2994.82	-0.521911	0.0852519	-6.12199	9.24158e-10	2.00352e-08	NOT
SQLE	1974.09	0.784722	0.128246	6.11887	9.42385e-10	2.03998e-08	NOT
ZNF736	522.563	0.53455	0.0873627	6.11874	9.43152e-10	2.03998e-08	NOT
PPP1R17	8.22214	-2.38917	0.390515	-6.118	9.47585e-10	2.0472e-08	DOWN
ATRN	3909.86	0.488987	0.0799294	6.11774	9.49135e-10	2.04819e-08	NOT
METTL23	1079.74	-0.375909	0.0614584	-6.11648	9.56656e-10	2.06204e-08	NOT
TFAP2A	227.199	1.67781	0.274492	6.11244	9.81183e-10	2.11247e-08	UP
CADM4	604.99	1.21608	0.199008	6.11073	9.91791e-10	2.13286e-08	UP
TGIF2	1467.14	0.758385	0.124138	6.10921	1.00123e-09	2.14683e-08	NOT
UTS2R	15.7501	2.56348	0.419613	6.10914	1.00168e-09	2.14683e-08	UP
MAPK15	49.215	2.05819	0.336904	6.10913	1.00173e-09	2.14683e-08	UP
CLECL1	41.3964	-1.33074	0.217967	-6.10525	1.02639e-09	2.19719e-08	DOWN
ATP5E	13774.1	-0.696398	0.114097	-6.10355	1.03737e-09	2.21816e-08	NOT
BPIFB4	165.541	3.00134	0.491925	6.10121	1.0527e-09	2.24832e-08	UP
CENPI	315.86	0.756387	0.123977	6.10103	1.05388e-09	2.24832e-08	NOT
C5ORF56	407.903	-0.663356	0.108776	-6.09838	1.07149e-09	2.28329e-08	NOT
NFXL1	507.627	0.432653	0.0709726	6.09605	1.0872e-09	2.31414e-08	NOT
DTX2	1148.42	-0.538452	0.0883402	-6.09521	1.09294e-09	2.32371e-08	NOT
LRRTM2	80.9165	1.4086	0.23113	6.09439	1.09856e-09	2.33301e-08	UP
HMGCL	2222.95	-0.47527	0.0779922	-6.09381	1.10252e-09	2.33876e-08	NOT
SNX20	437.899	-1.21785	0.199878	-6.09298	1.10828e-09	2.34833e-08	DOWN
ZNF92	434.709	0.525381	0.0862324	6.09262	1.11075e-09	2.3509e-08	NOT
CYFIP2	3953.71	-1.45995	0.239634	-6.09243	1.1121e-09	2.35109e-08	DOWN
NOG	124.716	2.2212	0.364653	6.09128	1.12012e-09	2.36539e-08	UP
SMAD1	1010.09	0.812326	0.133393	6.08972	1.13111e-09	2.3859e-08	NOT
ZNF440	408.798	0.565327	0.0928508	6.08856	1.13934e-09	2.40055e-08	NOT
SOST	12.8817	2.72745	0.448179	6.08563	1.16031e-09	2.442e-08	UP
NFATC3	925.195	0.421173	0.0692175	6.08478	1.16649e-09	2.45224e-08	NOT
XCL1	55.0173	-1.29509	0.212922	-6.08246	1.18355e-09	2.48532e-08	DOWN
RPL36AL	7369.13	-0.563489	0.0926489	-6.08198	1.18704e-09	2.48985e-08	NOT
DPEP2	181.169	-0.967244	0.159069	-6.08066	1.19692e-09	2.50777e-08	NOT
TBC1D10C	470.504	-1.22819	0.202058	-6.07841	1.2138e-09	2.53826e-08	DOWN
SLCO1A2	6.34745	2.8624	0.470916	6.07835	1.21424e-09	2.53826e-08	UP
CCNK	409.513	0.680067	0.111887	6.07818	1.21554e-09	2.53826e-08	NOT
CEACAM21	124.641	-1.13409	0.186624	-6.07686	1.22555e-09	2.55633e-08	DOWN
CARM1	3675.47	0.526145	0.0866027	6.07539	1.2369e-09	2.57714e-08	NOT
ENTPD5	762.208	0.488244	0.0803675	6.07515	1.23874e-09	2.57809e-08	NOT
TBXAS1	1321.26	-1.04386	0.171874	-6.07342	1.25214e-09	2.6031e-08	DOWN
NUP58	2131.85	0.506816	0.0834524	6.07311	1.25454e-09	2.60519e-08	NOT
FCGR1A	573.286	-1.26697	0.208631	-6.07279	1.2571e-09	2.60762e-08	DOWN
GFER	1195	-0.498066	0.0820598	-6.06954	1.28276e-09	2.65659e-08	NOT
SYNM	11892.2	-1.63949	0.270129	-6.06929	1.2848e-09	2.65659e-08	DOWN
MYL6	69096.5	-0.6353	0.104675	-6.06927	1.28497e-09	2.65659e-08	NOT
GLUL	23916.4	-0.67997	0.112042	-6.06887	1.28813e-09	2.66019e-08	NOT
RNF2	1209.1	0.612076	0.10087	6.06795	1.29556e-09	2.67121e-08	NOT
ZNF320	924.303	0.463008	0.0763051	6.06785	1.29632e-09	2.67121e-08	NOT
ZNF627	788.577	0.514415	0.084787	6.06714	1.30207e-09	2.68011e-08	NOT
ZBED6	161.911	1.27043	0.209456	6.06537	1.31652e-09	2.70689e-08	UP
44622	2199.02	-0.60153	0.0991947	-6.06414	1.32665e-09	2.72473e-08	NOT
TRIOBP	3105.26	-0.555297	0.0916026	-6.06202	1.3442e-09	2.75774e-08	NOT
MKNK1	1786.58	-0.456712	0.0753613	-6.06031	1.35862e-09	2.78428e-08	NOT
BORCS6	682.787	-0.685902	0.113241	-6.05704	1.38653e-09	2.83836e-08	NOT
KIF20B	838.754	0.665156	0.109826	6.05645	1.39163e-09	2.84396e-08	NOT
COG6	1080.11	0.491657	0.0811801	6.05637	1.3923e-09	2.84396e-08	NOT
CRH	2.16685	3.67666	0.607115	6.05596	1.39584e-09	2.84809e-08	UP
KCNN1	99.9696	1.63463	0.269979	6.05465	1.4072e-09	2.86814e-08	UP
ADAM17	1169.73	0.641098	0.105923	6.05247	1.4264e-09	2.90411e-08	NOT
CA8	141.18	1.4194	0.234589	6.05058	1.44328e-09	2.93529e-08	UP
CCL22	71.8725	-1.43895	0.237829	-6.05037	1.44518e-09	2.93597e-08	DOWN
NDUFS8	4824.76	-0.649036	0.10733	-6.04713	1.47451e-09	2.99231e-08	NOT
RNF144A	3554.65	0.96589	0.159743	6.04654	1.47991e-09	3.00003e-08	NOT
FERMT3	2639.36	-1.08823	0.180044	-6.04426	1.50093e-09	3.03658e-08	DOWN
BLM	389.915	0.662708	0.109643	6.04424	1.50119e-09	3.03658e-08	NOT
C3AR1	1536.15	-1.03114	0.17066	-6.04209	1.52129e-09	3.07393e-08	DOWN
TMEFF1	10.7989	1.47064	0.243568	6.03793	1.56107e-09	3.15091e-08	UP
PKIG	4848.53	-0.656618	0.108773	-6.03659	1.57402e-09	3.17363e-08	NOT
MTX3	1578.61	0.534742	0.0886037	6.03521	1.58757e-09	3.19749e-08	NOT
PTPN6	1827.22	-1.04444	0.173092	-6.03401	1.59938e-09	3.21782e-08	DOWN
NFASC	2184.73	-1.70644	0.282905	-6.03186	1.62087e-09	3.25758e-08	DOWN
KCNJ5	532.683	-1.02018	0.169145	-6.03138	1.62567e-09	3.26052e-08	DOWN
VSIG4	4373.39	-1.2715	0.210815	-6.03136	1.62582e-09	3.26052e-08	DOWN
SCG5	1072.77	-1.49411	0.247756	-6.03056	1.63393e-09	3.27327e-08	DOWN
NUDT21	4121.23	0.373402	0.06193	6.02941	1.64556e-09	3.29305e-08	NOT
TMC8	807.97	-1.07035	0.17753	-6.0291	1.64872e-09	3.29586e-08	DOWN
SENP1	1259.91	0.436121	0.0723416	6.02863	1.65355e-09	3.30199e-08	NOT
BPIFB1	16.1491	-3.0514	0.50627	-6.02722	1.66802e-09	3.32734e-08	DOWN
BORA	179.31	0.670025	0.11117	6.02705	1.66981e-09	3.32736e-08	NOT
POM121C	1824.65	0.357852	0.059379	6.02657	1.67472e-09	3.3336e-08	NOT
NCOR2	14200.1	0.431287	0.0716176	6.02208	1.72187e-09	3.42381e-08	NOT
TMEM62	639.861	-0.59479	0.0987949	-6.02045	1.7393e-09	3.45481e-08	NOT
CCDC146	477.188	-0.941304	0.156409	-6.01821	1.76362e-09	3.49604e-08	NOT
DENND2D	622.536	-1.0268	0.170617	-6.01819	1.76379e-09	3.49604e-08	DOWN
PPCS	1999.46	-0.328321	0.0545576	-6.01788	1.76718e-09	3.49905e-08	NOT
DOCK1	4407	0.54687	0.0908822	6.01734	1.77302e-09	3.50692e-08	NOT
ARPC3	9074.69	-0.513859	0.0854104	-6.01635	1.78395e-09	3.5248e-08	NOT
ROPN1	6.74688	-2.0474	0.340366	-6.0153	1.79558e-09	3.54405e-08	DOWN
SPR	976.845	-0.682241	0.113459	-6.01311	1.81999e-09	3.58845e-08	NOT
UQCR10	3567.57	-0.553972	0.0921549	-6.01132	1.84024e-09	3.62456e-08	NOT
UBALD2	2993.82	-0.689623	0.114741	-6.01023	1.85256e-09	3.64498e-08	NOT
ATG7	1578.17	-0.415799	0.0692077	-6.00799	1.87837e-09	3.69189e-08	NOT
VPS29	3544.18	-0.476372	0.0792993	-6.00727	1.88672e-09	3.70443e-08	NOT
S100A6	59581.8	-0.903998	0.150542	-6.00495	1.91386e-09	3.75262e-08	NOT
CST7	507.867	-1.37441	0.228884	-6.00483	1.91528e-09	3.75262e-08	DOWN
CFAP61	119.345	-1.63026	0.271563	-6.00327	1.93382e-09	3.785e-08	DOWN
POLR3GL	1771.14	-0.354053	0.0589925	-6.00166	1.95309e-09	3.81873e-08	NOT
CHMP2A	5127.23	-0.565629	0.0942678	-6.00024	1.9703e-09	3.84835e-08	NOT
LMAN1	7671.19	0.464147	0.0773746	5.99869	1.98912e-09	3.88107e-08	NOT
ZNF648	3.62695	2.70089	0.450275	5.99832	1.99375e-09	3.88605e-08	UP
FIBCD1	202.714	1.94836	0.324842	5.99788	1.9991e-09	3.89243e-08	UP
GALNT14	412.672	1.66539	0.2777	5.99708	2.00892e-09	3.90748e-08	UP
ZIC2	112.889	2.28284	0.380817	5.99459	2.04004e-09	3.9639e-08	UP
BTBD17	5.01938	2.48564	0.414663	5.99436	2.04293e-09	3.9654e-08	UP
ZNF217	2434.21	0.652015	0.108813	5.99206	2.07196e-09	4.01758e-08	NOT
DLX4	71.5188	1.63822	0.273501	5.98982	2.10072e-09	4.06654e-08	UP
NLRC4	177.102	-0.833958	0.139231	-5.98976	2.10155e-09	4.06654e-08	NOT
CDK9	3355.98	-0.332825	0.0555975	-5.98633	2.14625e-09	4.14876e-08	NOT
SMIM27	169.024	-0.541805	0.090525	-5.98515	2.16196e-09	4.17481e-08	NOT
MRC1	3790.12	-1.2525	0.209325	-5.98354	2.18343e-09	4.20887e-08	DOWN
KIAA1549L	519.803	1.66002	0.277434	5.98349	2.18409e-09	4.20887e-08	UP
MAP3K6	3147.58	-0.529724	0.0885406	-5.98284	2.19285e-09	4.21886e-08	NOT
HDC	116.683	-1.74695	0.291997	-5.98277	2.19378e-09	4.21886e-08	DOWN
IGFBP2	5602.28	1.44164	0.241115	5.97905	2.24442e-09	4.31181e-08	UP
PPCDC	536.083	-0.48162	0.0805566	-5.97866	2.24986e-09	4.31783e-08	NOT
EDAR	29.1658	2.5776	0.431283	5.97658	2.27866e-09	4.36864e-08	UP
ANAPC16	4147.8	-0.399165	0.0667943	-5.97604	2.28633e-09	4.37886e-08	NOT
RREB1	1612.73	0.374464	0.0626853	5.97372	2.31906e-09	4.43701e-08	NOT
ETV7	223.098	-1.16523	0.195092	-5.97272	2.33335e-09	4.45979e-08	DOWN
FUCA1	2983.95	-0.791049	0.132516	-5.96948	2.38011e-09	4.54453e-08	NOT
ULBP3	40.9418	1.19175	0.19967	5.96859	2.39318e-09	4.56042e-08	UP
RPLP2	43307.1	-0.721318	0.120853	-5.96858	2.3933e-09	4.56042e-08	NOT
SHROOM2	481.405	1.31409	0.220223	5.9671	2.41507e-09	4.5943e-08	UP
P2RX1	674.909	-1.83915	0.308218	-5.96704	2.41599e-09	4.5943e-08	DOWN
PRRC1	3829.77	0.419411	0.0702925	5.96665	2.42177e-09	4.60062e-08	NOT
PRR14L	1921.16	0.373191	0.062563	5.96505	2.44562e-09	4.64122e-08	NOT
OTUD3	680.86	0.623413	0.104542	5.96326	2.47257e-09	4.68763e-08	NOT
ST3GAL2	2961.41	0.46258	0.0775975	5.96128	2.5027e-09	4.73995e-08	NOT
CASC10	285.588	1.01666	0.170596	5.95949	2.53027e-09	4.78733e-08	UP
BTRC	1052.73	0.456642	0.07664	5.95827	2.54915e-09	4.81817e-08	NOT
SPICE1	687.264	0.45936	0.0771078	5.95737	2.56333e-09	4.83649e-08	NOT
ZYX	26463.9	-0.588261	0.0987459	-5.95732	2.56401e-09	4.83649e-08	NOT
MITD1	813.207	-0.365287	0.0613213	-5.95694	2.57009e-09	4.84309e-08	NOT
KIF26B	2116.89	1.56804	0.263281	5.95579	2.58816e-09	4.87225e-08	UP
WIF1	1069.15	3.15666	0.530057	5.95533	2.59551e-09	4.88118e-08	UP
C10ORF10	9035.47	-1.18757	0.199453	-5.95413	2.61459e-09	4.9116e-08	DOWN
NUP205	2817.71	0.462887	0.077744	5.95398	2.61693e-09	4.9116e-08	NOT
FAM234A	4267.1	-0.491893	0.082641	-5.95217	2.64612e-09	4.96141e-08	NOT
SLC16A2	1773.5	0.748051	0.125681	5.95197	2.64928e-09	4.96236e-08	NOT
NDUFA13	2380.53	-0.735514	0.123593	-5.95112	2.66317e-09	4.98341e-08	NOT
CD180	373.042	-1.11092	0.186721	-5.9496	2.68795e-09	5.02474e-08	DOWN
WDR3	1734.37	0.424874	0.0714195	5.94899	2.698e-09	5.03851e-08	NOT
QSER1	2281.36	0.459374	0.0772944	5.94316	2.79573e-09	5.21451e-08	NOT
SNX30	1515.01	0.499291	0.0840127	5.94304	2.79781e-09	5.21451e-08	NOT
MIER3	1256.27	0.508167	0.085534	5.94111	2.83102e-09	5.27115e-08	NOT
ALG11	222.587	0.477436	0.080377	5.93996	2.8509e-09	5.3029e-08	NOT
SPATS2	1784.65	0.440829	0.0742466	5.93736	2.89645e-09	5.38229e-08	NOT
RP1L1	13.8051	1.05212	0.177237	5.93624	2.91641e-09	5.414e-08	UP
GNL3L	479.57	0.600878	0.101242	5.93506	2.93736e-09	5.4475e-08	NOT
ACAP1	710.154	-0.948458	0.159833	-5.93404	2.95561e-09	5.47592e-08	NOT
NAXE	3958.67	-0.425456	0.0717225	-5.93197	2.99328e-09	5.54024e-08	NOT
RAVER1	1678.15	0.638008	0.107563	5.93146	3.00248e-09	5.55177e-08	NOT
CAVIN4	102.654	1.09177	0.184104	5.93021	3.02551e-09	5.58884e-08	UP
LINGO1	771.668	1.17869	0.198771	5.92989	3.03137e-09	5.59414e-08	UP
FAU	20216.7	-0.529194	0.0892725	-5.92785	3.0692e-09	5.6539e-08	NOT
LAPTM5	16214.7	-1.12	0.188939	-5.92782	3.06979e-09	5.6539e-08	DOWN
HLA-A	60700.8	-0.774746	0.130762	-5.92484	3.12601e-09	5.7518e-08	NOT
MYO1F	1759.34	-0.966293	0.163159	-5.9224	3.17282e-09	5.8322e-08	NOT
ZNF691	662.586	-0.383812	0.0648326	-5.92005	3.21848e-09	5.91032e-08	NOT
GBP2	8418.74	-0.951694	0.160835	-5.91722	3.27428e-09	6.00539e-08	NOT
S100A13	4845.18	-0.819598	0.138513	-5.9171	3.27666e-09	6.00539e-08	NOT
LIMS2	4665.34	-1.13301	0.19156	-5.91465	3.32578e-09	6.08581e-08	DOWN
CSRNP3	277.804	1.53937	0.260266	5.91459	3.32703e-09	6.08581e-08	UP
C16ORF46	45.1874	0.559334	0.0946157	5.91164	3.38715e-09	6.18973e-08	NOT
KIF2A	1291.52	0.474332	0.0802441	5.91112	3.39798e-09	6.20347e-08	NOT
CEP76	337.836	0.433534	0.0733717	5.90874	3.44744e-09	6.28162e-08	NOT
ELAVL1	5179.45	0.218341	0.0369522	5.90873	3.44749e-09	6.28162e-08	NOT
ZNF468	477.707	0.544148	0.0920949	5.90856	3.45114e-09	6.28215e-08	NOT
MTF2	975.308	0.370175	0.0626845	5.90537	3.5186e-09	6.39872e-08	NOT
RBPMS	8473.88	-1.13242	0.191832	-5.90319	3.56529e-09	6.47734e-08	DOWN
CSTA	292.174	-1.29231	0.218929	-5.90288	3.57205e-09	6.48334e-08	DOWN
RIOK1	1174.19	0.36445	0.0617462	5.90239	3.58266e-09	6.4909e-08	NOT
CCDC69	2292.98	-1.10797	0.187716	-5.90237	3.58315e-09	6.4909e-08	DOWN
GLDN	316.099	-1.39016	0.235537	-5.90212	3.58869e-09	6.49466e-08	DOWN
COL23A1	514.93	1.56843	0.265803	5.90071	3.6195e-09	6.54409e-08	UP
C1S	35459.3	-1.00526	0.170373	-5.90036	3.62708e-09	6.54583e-08	DOWN
CCDC159	556.169	-0.620209	0.105114	-5.90034	3.62745e-09	6.54583e-08	NOT
SLC22A23	1085.09	0.792305	0.13429	5.89995	3.6361e-09	6.55513e-08	NOT
STXBP2	929.767	-0.936585	0.158753	-5.89964	3.64296e-09	6.56118e-08	NOT
FAM196A	72.3775	1.39482	0.236452	5.89897	3.65772e-09	6.58143e-08	UP
CXCL2	179.767	-1.35548	0.229945	-5.89478	3.7517e-09	6.74407e-08	DOWN
FETUB	4.96814	-2.74999	0.466548	-5.89434	3.76191e-09	6.75593e-08	DOWN
DNAH11	520.154	-1.7188	0.291781	-5.89073	3.84504e-09	6.8986e-08	DOWN
TP53BP1	2541.93	0.579578	0.0984474	5.88718	3.92831e-09	7.04126e-08	NOT
ACRBP	135.369	-0.744456	0.126467	-5.88657	3.94303e-09	7.06089e-08	NOT
ARRDC2	2385.03	-0.654173	0.111142	-5.88593	3.95825e-09	7.08137e-08	NOT
ABCC10	1312.63	0.366931	0.0623564	5.88442	3.99456e-09	7.13951e-08	NOT
CCS	2150.9	-0.563132	0.0957818	-5.87932	4.11963e-09	7.35603e-08	NOT
HLA-DPB1	16639.6	-1.0684	0.181758	-5.87814	4.1489e-09	7.38972e-08	DOWN
RBM47	619.296	-0.993865	0.169079	-5.8781	4.15008e-09	7.38972e-08	NOT
FAM167B	586.557	-0.831761	0.141502	-5.87809	4.15033e-09	7.38972e-08	NOT
HLA-DOB	129.347	-1.27388	0.216831	-5.875	4.22834e-09	7.52146e-08	DOWN
CBFA2T2	1847.27	0.414023	0.0704758	5.87468	4.23659e-09	7.52899e-08	NOT
ZNF827	1090.26	0.792784	0.134968	5.87388	4.25715e-09	7.55836e-08	NOT
PGP	1190.95	-0.615069	0.104719	-5.8735	4.26677e-09	7.56324e-08	NOT
RAB4B	687.549	-0.631181	0.107464	-5.87342	4.26883e-09	7.56324e-08	NOT
NFE2	62.4978	-1.47563	0.251244	-5.8733	4.27202e-09	7.56324e-08	DOWN
PFDN5	14541.6	-0.606928	0.103344	-5.87291	4.28216e-09	7.57405e-08	NOT
SHISA5	11611.2	-0.405203	0.0690041	-5.87217	4.3014e-09	7.60089e-08	NOT
MTMR14	2153.14	-0.397264	0.0676613	-5.87136	4.32224e-09	7.63052e-08	NOT
ISY1	1479.74	-0.424272	0.0722839	-5.86953	4.37037e-09	7.70822e-08	NOT
NDUFB1	2156.26	-0.576877	0.0983175	-5.86749	4.42446e-09	7.79629e-08	NOT
CNTN2	67.4509	1.97536	0.336701	5.86683	4.44214e-09	7.82009e-08	UP
KRT1	24.8698	-2.00015	0.340981	-5.86587	4.46782e-09	7.8579e-08	DOWN
PROK2	18.1098	1.78369	0.304125	5.86501	4.49104e-09	7.89133e-08	UP
CHAMP1	1050.11	0.550817	0.0939551	5.86256	4.55789e-09	8.00129e-08	NOT
ZKSCAN1	3166.5	0.463326	0.0790344	5.86234	4.56401e-09	8.00454e-08	NOT
CEBPB	4122.08	-0.793847	0.13548	-5.85952	4.64208e-09	8.13052e-08	NOT
TMEM141	1549.49	-0.586376	0.100074	-5.85943	4.64452e-09	8.13052e-08	NOT
BATF3	258.763	-0.869041	0.148346	-5.85822	4.67846e-09	8.18229e-08	NOT
TCAF1	1060.53	0.560984	0.0957736	5.85739	4.70192e-09	8.21564e-08	NOT
ZNF697	763.025	0.742419	0.126802	5.85496	4.77112e-09	8.32878e-08	NOT
ZNF81	247.109	0.6179	0.105549	5.85418	4.79378e-09	8.36055e-08	NOT
DCAF7	5352.87	0.398445	0.0681031	5.85062	4.89758e-09	8.53363e-08	NOT
CIR1	2061.18	-0.376418	0.0643442	-5.85006	4.9139e-09	8.55412e-08	NOT
APOBEC3G	1071.71	-0.82483	0.141004	-5.84971	4.92431e-09	8.56427e-08	NOT
LRP8	543.77	0.874995	0.149624	5.84797	4.97595e-09	8.64606e-08	NOT
SATB1	1178.85	0.893628	0.152893	5.8448	5.07168e-09	8.80423e-08	NOT
MCM3AP	3805.84	0.413441	0.0707507	5.84363	5.1074e-09	8.85802e-08	NOT
NT5C2	851.896	0.628502	0.107582	5.84208	5.15519e-09	8.93264e-08	NOT
NCF2	1042.95	-0.919372	0.157428	-5.83996	5.22128e-09	9.0388e-08	NOT
RSPRY1	1643.43	0.356505	0.0610611	5.8385	5.26718e-09	9.10984e-08	NOT
UBFD1	3895.83	0.375274	0.0642859	5.83757	5.29666e-09	9.15237e-08	NOT
MFAP3	681.569	0.64798	0.111008	5.83723	5.3077e-09	9.16141e-08	NOT
PCNX4	2304.53	0.437549	0.0749599	5.8371	5.31167e-09	9.16141e-08	NOT
SOD2	26893.5	-0.857434	0.146919	-5.83609	5.34406e-09	9.20074e-08	NOT
ZCCHC14	2921.79	0.563195	0.0965023	5.83608	5.3443e-09	9.20074e-08	NOT
TET3	932.2	0.579471	0.0993031	5.83538	5.36684e-09	9.23106e-08	NOT
ALOX5AP	1048.64	-1.17616	0.201599	-5.83413	5.40713e-09	9.29184e-08	DOWN
ZBTB33	1146.95	0.405437	0.0695033	5.83335	5.43253e-09	9.32268e-08	NOT
HIGD2A	3414.87	-0.505049	0.0865807	-5.83327	5.43503e-09	9.32268e-08	NOT
WASF3	727.047	1.06384	0.182401	5.83243	5.4627e-09	9.36156e-08	UP
IRF7	1469.51	-0.773514	0.132683	-5.82977	5.55034e-09	9.50305e-08	NOT
ACKR1	950.479	-1.56782	0.26898	-5.82876	5.58421e-09	9.55232e-08	DOWN
CLU	67735.6	-1.27001	0.217906	-5.82822	5.60208e-09	9.57413e-08	DOWN
PCED1B	459.618	-0.935137	0.160463	-5.82774	5.61832e-09	9.59022e-08	NOT
CEBPD	4571.19	-0.905702	0.155415	-5.82764	5.62173e-09	9.59022e-08	NOT
SCN5A	253.818	1.53591	0.263623	5.82616	5.67162e-09	9.66652e-08	UP
IBTK	2443.37	0.360955	0.0619693	5.82473	5.72047e-09	9.74092e-08	NOT
PRMT8	21.42	1.67302	0.287268	5.8239	5.74891e-09	9.77203e-08	UP
TMEM37	746.62	-1.00135	0.171938	-5.82389	5.74918e-09	9.77203e-08	DOWN
CD4	5560.39	-1.03735	0.178169	-5.82225	5.80617e-09	9.85114e-08	DOWN
SASH3	1047.87	-1.093	0.187728	-5.82224	5.80624e-09	9.85114e-08	DOWN
RASA1	1787.55	0.487492	0.0838026	5.81714	5.98617e-09	1.01472e-07	NOT
BRD2	10781.2	0.323994	0.0557072	5.81601	6.02675e-09	1.01978e-07	NOT
NETO2	942.07	0.852273	0.146539	5.81601	6.02691e-09	1.01978e-07	NOT
SCN1B	1749.08	-0.959372	0.16504	-5.81296	6.13761e-09	1.03758e-07	NOT
DCC	55.2131	1.81123	0.311976	5.80567	6.411e-09	1.08282e-07	UP
AP1G1	2916.54	0.316224	0.0544788	5.80453	6.45474e-09	1.08922e-07	NOT
SOCS7	958.002	0.541375	0.0932795	5.8038	6.48287e-09	1.09298e-07	NOT
NCF1	223.062	-1.20112	0.206961	-5.80361	6.49003e-09	1.09321e-07	DOWN
STOML1	1493.12	-0.431349	0.0743308	-5.8031	6.50988e-09	1.09557e-07	NOT
TDRD5	12.2359	2.25765	0.389163	5.8013	6.58021e-09	1.10641e-07	UP
ELMO2	3077.84	0.376924	0.0649996	5.79886	6.67656e-09	1.1216e-07	NOT
RTEL1	61.5281	0.692434	0.11946	5.79635	6.77747e-09	1.13753e-07	NOT
NDUFB3	1406.9	-0.390387	0.0673611	-5.79543	6.81474e-09	1.14277e-07	NOT
PHLPP2	529.752	0.44069	0.07605	5.79474	6.84266e-09	1.14642e-07	NOT
CATSPER1	59.7017	-1.26247	0.217885	-5.7942	6.86464e-09	1.14908e-07	DOWN
TMEM91	485.203	-0.744573	0.12854	-5.79254	6.93282e-09	1.15945e-07	NOT
KNDC1	196.374	2.12559	0.36709	5.79038	7.02254e-09	1.17341e-07	UP
CDK2AP2	2692.47	-0.586218	0.101312	-5.78628	7.19605e-09	1.20133e-07	NOT
NFKBIA	6340.77	-0.603311	0.104276	-5.78572	7.22008e-09	1.20427e-07	NOT
RHOB	22764.8	-0.823192	0.142308	-5.78458	7.26944e-09	1.21142e-07	NOT
PCDH11X	77.7117	2.59665	0.448909	5.78435	7.27935e-09	1.21199e-07	UP
ENC1	3630.69	1.03001	0.178089	5.78369	7.30794e-09	1.21567e-07	UP
IL2RG	1318.35	-1.30268	0.225389	-5.77971	7.48281e-09	1.24366e-07	DOWN
NAV3	1156.86	1.38989	0.240608	5.77657	7.62407e-09	1.26602e-07	UP
TXNDC5	434.456	0.794589	0.137565	5.77611	7.64488e-09	1.26743e-07	NOT
SOX4	6905.29	0.791048	0.136952	5.77608	7.64611e-09	1.26743e-07	NOT
SIX4	542.956	1.17706	0.203811	5.77524	7.68451e-09	1.27267e-07	UP
OPHN1	628.936	0.711167	0.123147	5.77496	7.69736e-09	1.27367e-07	NOT
METTL5	1244.83	-0.365478	0.0632909	-5.77458	7.71444e-09	1.27537e-07	NOT
SEC24A	1945.03	0.446289	0.0773197	5.772	7.83376e-09	1.29357e-07	NOT
GPR155	774.513	-0.806867	0.139792	-5.7719	7.83835e-09	1.29357e-07	NOT
PEG10	4791.41	1.32848	0.230205	5.77087	7.88619e-09	1.30032e-07	UP
AC004805.1	1.14659	1.56771	0.271711	5.76977	7.9381e-09	1.30773e-07	UP
RNF39	70.3613	0.903909	0.156679	5.76916	7.96658e-09	1.31127e-07	NOT
SLC26A2	1790.21	0.691719	0.119913	5.76853	7.99675e-09	1.31508e-07	NOT
GADD45G	2086.48	-1.40762	0.244023	-5.76837	8.00425e-09	1.31515e-07	DOWN
SELENOK	2199.51	-0.406297	0.0704419	-5.76783	8.02996e-09	1.31822e-07	NOT
NETO1	37.2041	1.97466	0.342468	5.76595	8.1198e-09	1.3318e-07	UP
ADPRH	1097.37	-0.606563	0.105208	-5.76539	8.14688e-09	1.33406e-07	NOT
ATXN1L	2108.23	0.475399	0.0824576	5.76537	8.14779e-09	1.33406e-07	NOT
NUFIP1	387.037	0.384782	0.0667794	5.76199	8.31278e-09	1.35988e-07	NOT
MYH6	15.1784	2.77867	0.482279	5.76154	8.33514e-09	1.36235e-07	UP
TCF24	16.5897	1.96958	0.34188	5.76104	8.3599e-09	1.36521e-07	UP
TDRD9	97.3664	1.77193	0.307588	5.76073	8.375e-09	1.36648e-07	UP
PUS7L	949.425	0.49846	0.0865624	5.75838	8.49238e-09	1.38443e-07	NOT
SMIM10L2A	165.083	1.18525	0.20587	5.75724	8.55012e-09	1.39263e-07	UP
HLA-B	98682.8	-0.840328	0.145987	-5.75619	8.60356e-09	1.40011e-07	NOT
ALDH7A1	2915.39	0.426387	0.0740767	5.75603	8.61154e-09	1.4002e-07	NOT
PDP2	398.287	0.497399	0.0864345	5.75463	8.68299e-09	1.41059e-07	NOT
CNTNAP5	3.9958	2.46616	0.42861	5.75386	8.72293e-09	1.41585e-07	UP
AJUBA	1020.72	0.84534	0.146945	5.75277	8.77927e-09	1.42376e-07	NOT
CHRNA1	224.314	2.01227	0.349895	5.75105	8.86897e-09	1.43586e-07	UP
RAB32	3523.47	-0.7519	0.130741	-5.75105	8.86917e-09	1.43586e-07	NOT
MSH3	718.065	0.368585	0.0641041	5.74979	8.93562e-09	1.44536e-07	NOT
CD300C	214.967	-1.12569	0.195787	-5.74957	8.94711e-09	1.44597e-07	DOWN
CHD7	639.534	0.834564	0.14518	5.74847	9.00557e-09	1.45417e-07	NOT
KRT222	29.4081	-1.76214	0.306569	-5.74793	9.03423e-09	1.45754e-07	DOWN
CD1E	47.324	-1.52728	0.265716	-5.74777	9.04266e-09	1.45764e-07	DOWN
TNS1	26263.3	-1.0146	0.17657	-5.74613	9.13094e-09	1.47061e-07	DOWN
SEMA6D	745.992	1.14991	0.200128	5.74586	9.1455e-09	1.47169e-07	UP
RANBP6	1235.81	0.494162	0.0860287	5.74415	9.23815e-09	1.48532e-07	NOT
TRMT112	7141.47	-0.537775	0.0936742	-5.74091	9.41711e-09	1.51279e-07	NOT
ORAI3	1201.91	-0.659913	0.114985	-5.73913	9.5164e-09	1.52743e-07	NOT
HSH2D	132.956	-1.40705	0.24528	-5.73651	9.66488e-09	1.54994e-07	DOWN
KRBA2	33.278	0.885954	0.154475	5.73525	9.73674e-09	1.55977e-07	NOT
EDC4	1855.54	0.445171	0.0776216	5.73515	9.74282e-09	1.55977e-07	NOT
IRF5	638.207	-0.87372	0.152362	-5.73452	9.77903e-09	1.56423e-07	NOT
TRAF1	1628.68	-0.948988	0.165512	-5.73365	9.82922e-09	1.57091e-07	NOT
CD27	298.94	-1.41174	0.246271	-5.73246	9.89829e-09	1.5806e-07	DOWN
ALDH3A2	4778.67	-0.708303	0.123573	-5.73188	9.93237e-09	1.5847e-07	NOT
BRPF3	1752.55	0.472287	0.0824059	5.73123	9.97073e-09	1.58946e-07	NOT
TMEM160	356.822	-0.822492	0.143582	-5.72839	1.01388e-08	1.61488e-07	NOT
C10ORF128	534.475	-0.91826	0.160323	-5.72756	1.01883e-08	1.62138e-07	NOT
TMEM106A	655.488	-0.710539	0.124063	-5.72724	1.0208e-08	1.62314e-07	NOT
SLC39A6	3980.05	0.460705	0.080458	5.72603	1.02809e-08	1.63335e-07	NOT
CD74	123726	-1.07663	0.188117	-5.7232	1.04534e-08	1.65935e-07	DOWN
SIM2	273.075	1.17167	0.204732	5.72293	1.04701e-08	1.66059e-07	UP
TRPM7	2299.43	0.40352	0.0705124	5.72269	1.0485e-08	1.66154e-07	NOT
BUB1B	1237.26	0.819479	0.143262	5.72013	1.0644e-08	1.68531e-07	NOT
EHMT1	3159.95	0.329686	0.057648	5.71896	1.0718e-08	1.69561e-07	NOT
C12ORF57	5970.72	-0.675812	0.118237	-5.71572	1.09242e-08	1.72677e-07	NOT
TCEAL4	9069.23	-0.761881	0.133356	-5.71312	1.10924e-08	1.75187e-07	NOT
ITIH2	36.8272	1.49255	0.261297	5.7121	1.11594e-08	1.76096e-07	UP
ZNF805	96.0796	0.548352	0.0960066	5.71161	1.11913e-08	1.76452e-07	NOT
RGL3	262.475	-1.20252	0.210572	-5.71071	1.12506e-08	1.77237e-07	DOWN
MEOX1	691.813	1.53995	0.269864	5.7064	1.15394e-08	1.81563e-07	UP
TGIF2-C20ORF24	4.66777	1.13503	0.198907	5.70632	1.15445e-08	1.81563e-07	UP
DUSP9	111.71	2.25982	0.396156	5.70436	1.16784e-08	1.83513e-07	UP
HECW1	98.0757	1.51548	0.265768	5.70227	1.18223e-08	1.85619e-07	UP
PRR12	2580.11	0.380742	0.0667896	5.70061	1.19376e-08	1.87273e-07	NOT
TGFB2	1288.36	1.05731	0.185481	5.70039	1.19534e-08	1.87363e-07	UP
SCD	6420.14	0.979264	0.171806	5.69983	1.19927e-08	1.87823e-07	NOT
LRP4	973.626	0.921261	0.161656	5.69889	1.20587e-08	1.88698e-07	NOT
EMG1	827.448	-0.513725	0.0901574	-5.69809	1.21154e-08	1.89427e-07	NOT
MT2A	16987.3	-1.12773	0.197965	-5.69662	1.22205e-08	1.90911e-07	DOWN
SF3B5	5649.13	-0.68794	0.12079	-5.69534	1.23127e-08	1.9219e-07	NOT
IL3RA	877.885	-0.670211	0.117713	-5.69361	1.24378e-08	1.93853e-07	NOT
HNMT	2766.57	-0.692614	0.121649	-5.69356	1.24414e-08	1.93853e-07	NOT
MCC	2218.08	0.7491	0.131572	5.69344	1.24502e-08	1.93853e-07	NOT
BRS3	8.95399	-2.5827	0.453714	-5.69234	1.25307e-08	1.94945e-07	DOWN
PROSER1	1153.51	0.396848	0.0697194	5.69208	1.25503e-08	1.95087e-07	NOT
DZIP1	1761.63	0.755788	0.132848	5.68912	1.27695e-08	1.98329e-07	NOT
INO80B	163.32	-0.567585	0.0998062	-5.68687	1.29392e-08	2.00799e-07	NOT
EGFL7	3729.89	-0.979495	0.172244	-5.68667	1.29544e-08	2.00868e-07	NOT
SYS1	2090.14	-0.357428	0.06287	-5.6852	1.30661e-08	2.02433e-07	NOT
ANKHD1-EIF4EBP3	193.846	-0.431075	0.0758329	-5.68454	1.31163e-08	2.0294e-07	NOT
CCDC138	230.69	0.514622	0.090531	5.68449	1.31205e-08	2.0294e-07	NOT
CSF2RA	528.139	-0.94547	0.166362	-5.6832	1.32199e-08	2.04309e-07	NOT
KRT77	5.02702	-4.39213	0.772899	-5.68267	1.32609e-08	2.04773e-07	DOWN
SMC2	2426.41	0.570214	0.100347	5.68242	1.32803e-08	2.04904e-07	NOT
CEBPE	10.0399	-1.11922	0.197004	-5.68119	1.33758e-08	2.06208e-07	DOWN
RBAK	1001.47	0.41373	0.0728336	5.68048	1.3432e-08	2.06904e-07	NOT
TLDC2	77.9412	-0.755652	0.133046	-5.67963	1.34984e-08	2.07756e-07	NOT
TAPBP	11228	-0.560212	0.0986556	-5.67846	1.35911e-08	2.09011e-07	NOT
NFAT5	1290.45	0.773157	0.1362	5.67662	1.37384e-08	2.11102e-07	NOT
PHYHIP	674.519	-1.31853	0.232291	-5.67619	1.37728e-08	2.11458e-07	DOWN
ACSL5	1079.43	-0.889841	0.156825	-5.67412	1.39406e-08	2.13859e-07	NOT
TM9SF4	5745.28	0.335177	0.0590727	5.67396	1.3953e-08	2.13874e-07	NOT
DENND1C	429.528	-1.0143	0.178786	-5.67323	1.40128e-08	2.14615e-07	DOWN
CHM	1258.48	0.470648	0.0829717	5.6724	1.40814e-08	2.15489e-07	NOT
CDH12	67.6705	2.32528	0.41007	5.67043	1.42438e-08	2.17797e-07	UP
CCR7	206.513	-1.34268	0.236835	-5.66927	1.43407e-08	2.191e-07	DOWN
MEX3D	1803.37	0.51374	0.090671	5.66598	1.46188e-08	2.23165e-07	NOT
ITGAM	1356.39	-0.977165	0.172476	-5.66551	1.46585e-08	2.2359e-07	NOT
PSTPIP1	667.034	-1.1968	0.211277	-5.66458	1.47382e-08	2.24622e-07	DOWN
GSTK1	4868.72	-0.443716	0.0783439	-5.6637	1.48144e-08	2.256e-07	NOT
CHST13	55.7922	-0.983733	0.173715	-5.66292	1.48815e-08	2.26438e-07	NOT
DSP	540.236	1.56946	0.277201	5.66181	1.49789e-08	2.27735e-07	UP
USF1	3266.2	-0.417784	0.0737972	-5.66125	1.50274e-08	2.28288e-07	NOT
UHRF1	1302.69	0.793554	0.140222	5.65928	1.52012e-08	2.3074e-07	NOT
ADAMTS20	7.19691	2.08376	0.368262	5.65836	1.52823e-08	2.31784e-07	UP
HTR6	10.305	1.56574	0.276746	5.65768	1.53428e-08	2.32514e-07	UP
SOX8	476.22	1.8184	0.321421	5.65739	1.5369e-08	2.32547e-07	UP
COX17	1115.47	-0.556668	0.0983967	-5.65738	1.53699e-08	2.32547e-07	NOT
CD48	695.241	-1.19364	0.211113	-5.65402	1.56741e-08	2.36959e-07	DOWN
TNFRSF1A	9551.59	-0.459223	0.081224	-5.65378	1.56958e-08	2.37095e-07	NOT
ZBTB34	836.199	0.42879	0.0758487	5.65322	1.57467e-08	2.37593e-07	NOT
IL1RAPL2	8.03243	2.18037	0.385691	5.65314	1.57541e-08	2.37593e-07	UP
DHRS9	124.298	-1.35772	0.240185	-5.65282	1.57834e-08	2.37842e-07	DOWN
RFC1	3481.79	0.355773	0.06294	5.65257	1.58066e-08	2.38001e-07	NOT
GLCE	1564.32	0.636231	0.112578	5.65147	1.59082e-08	2.39137e-07	NOT
BOD1L1	3138.87	0.497177	0.0879744	5.65139	1.59159e-08	2.39137e-07	NOT
ACTB	369054	-0.421577	0.0745978	-5.65134	1.59203e-08	2.39137e-07	NOT
ZMYM4	2839.12	0.319398	0.0565206	5.65101	1.59503e-08	2.39395e-07	NOT
SGK3	379.086	-0.423291	0.0749143	-5.65034	1.60134e-08	2.4015e-07	NOT
TRAF2	1629.32	-0.474004	0.0839289	-5.64768	1.62624e-08	2.43689e-07	NOT
KIAA0355	1955.43	0.451409	0.0799418	5.64672	1.63542e-08	2.44869e-07	NOT
CHRNA9	25.1129	2.12962	0.377183	5.64613	1.641e-08	2.45508e-07	UP
RAB3C	95.5832	-1.63922	0.290458	-5.64356	1.66567e-08	2.49e-07	DOWN
GFM2	1120.41	0.338934	0.0600697	5.64235	1.67746e-08	2.50562e-07	NOT
KBTBD6	703.892	0.525471	0.0931335	5.64213	1.67958e-08	2.5068e-07	NOT
SLAMF8	1199.9	-1.16796	0.207074	-5.64029	1.69764e-08	2.53141e-07	DOWN
UTS2	29.489	-1.67012	0.296111	-5.64017	1.69878e-08	2.53141e-07	DOWN
NDUFB8	1625.05	-0.575005	0.101952	-5.63993	1.7012e-08	2.533e-07	NOT
GTF2IRD1	1587.2	0.507241	0.0899544	5.63887	1.71173e-08	2.54495e-07	NOT
IL27	15.1423	-1.17425	0.208244	-5.63885	1.71194e-08	2.54495e-07	DOWN
IL18BP	864.52	-0.736715	0.130677	-5.63767	1.72363e-08	2.56029e-07	NOT
PIEZO2	2453.35	1.15303	0.204632	5.63464	1.75428e-08	2.60376e-07	UP
CDH11	9749.66	0.947779	0.168245	5.63334	1.76752e-08	2.62133e-07	NOT
CECR2	113.328	1.61825	0.287386	5.63092	1.79252e-08	2.65631e-07	UP
RWDD1	3461.8	-0.443231	0.0787222	-5.63032	1.79875e-08	2.66344e-07	NOT
GRN	30055.5	-0.571735	0.101591	-5.62781	1.8251e-08	2.69849e-07	NOT
CXCL11	324.396	-1.46436	0.260202	-5.62779	1.82531e-08	2.69849e-07	DOWN
HNRNPH3	6489.67	0.256177	0.0455247	5.62719	1.83166e-08	2.70574e-07	NOT
FCRL3	88.741	-1.65343	0.293855	-5.62669	1.83699e-08	2.71148e-07	DOWN
PARP4	2761.12	0.462138	0.0821368	5.62645	1.83961e-08	2.7132e-07	NOT
KIF11	1934.96	0.664636	0.118152	5.62527	1.85216e-08	2.72957e-07	NOT
ELAVL2	99.7332	1.5127	0.268953	5.62439	1.86163e-08	2.74057e-07	UP
ZNF695	33.1508	1.10856	0.197102	5.62431	1.86255e-08	2.74057e-07	UP
MAOA	1784.56	-1.46656	0.260959	-5.61988	1.91091e-08	2.80842e-07	DOWN
MROH6	403.156	-0.672931	0.119743	-5.61981	1.91166e-08	2.80842e-07	NOT
PARL	2272.86	-0.361058	0.0642529	-5.61932	1.91712e-08	2.81422e-07	NOT
BEST1	371.624	-0.649681	0.115631	-5.61858	1.92533e-08	2.82407e-07	NOT
C14ORF37	603.793	0.937183	0.166836	5.61739	1.9386e-08	2.84131e-07	NOT
WFDC2	1434.48	-1.92362	0.342523	-5.61604	1.95384e-08	2.85994e-07	DOWN
FBP1	424.587	-1.15385	0.205458	-5.61599	1.95437e-08	2.85994e-07	DOWN
DNPEP	3287.38	-0.354191	0.0631261	-5.61086	2.01328e-08	2.94385e-07	NOT
TRPV2	1994.34	-0.952709	0.169833	-5.60967	2.02713e-08	2.95973e-07	NOT
ATP6V1E1	6510.81	-0.381929	0.0680842	-5.60966	2.0273e-08	2.95973e-07	NOT
TSPAN11	1270.85	1.42644	0.254382	5.60748	2.05295e-08	2.99485e-07	UP
CARMIL3	56.4848	0.992667	0.177067	5.60618	2.06845e-08	3.0151e-07	NOT
PARVG	995.555	-0.944048	0.168433	-5.60489	2.08384e-08	3.03517e-07	NOT
MBTPS1	7137.05	0.38465	0.0686391	5.60395	2.09524e-08	3.04941e-07	NOT
SPAST	1106.37	0.421142	0.0751613	5.60318	2.10459e-08	3.06064e-07	NOT
FAM26F	692.16	-1.19608	0.213509	-5.60202	2.11869e-08	3.07875e-07	DOWN
P2RY6	365.246	-1.02526	0.183025	-5.60175	2.122e-08	3.08111e-07	DOWN
AIP	4203.91	-0.453594	0.0809756	-5.60162	2.1236e-08	3.08111e-07	NOT
WRNIP1	2501.97	0.331898	0.0592545	5.60123	2.12842e-08	3.08572e-07	NOT
TTC5	658.951	0.364885	0.0651782	5.59826	2.16514e-08	3.13652e-07	NOT
FXYD1	405.807	-1.39489	0.249178	-5.59796	2.1689e-08	3.13954e-07	DOWN
CFAP77	5.68651	1.5491	0.276769	5.59709	2.17981e-08	3.1529e-07	UP
PARP12	1813.72	-0.575616	0.102857	-5.59626	2.19021e-08	3.16549e-07	NOT
RAMP3	1035.57	-0.920453	0.164503	-5.59535	2.20182e-08	3.17982e-07	NOT
LRFN2	20.0437	2.57921	0.461044	5.59427	2.21549e-08	3.19709e-07	UP
SRGAP3	583.57	0.895462	0.160106	5.59292	2.2328e-08	3.21959e-07	NOT
PRKDC	11799.8	0.525135	0.0939026	5.59234	2.24028e-08	3.22705e-07	NOT
CMTR2	825.894	0.388124	0.0694039	5.59225	2.24141e-08	3.22705e-07	NOT
AC004754.1	21.1083	-0.866886	0.155048	-5.59107	2.2567e-08	3.24657e-07	NOT
TMEM132D	17.0704	2.7298	0.488299	5.59042	2.26515e-08	3.25492e-07	UP
ADAT1	784.666	0.352473	0.0630501	5.59036	2.26599e-08	3.25492e-07	NOT
XPO5	2607.12	0.425192	0.0760639	5.58993	2.27165e-08	3.26056e-07	NOT
BTBD7	1669.95	0.418869	0.074936	5.58969	2.27473e-08	3.26247e-07	NOT
ZFHX4	1762.89	1.33199	0.238303	5.58949	2.27739e-08	3.2638e-07	UP
ACLY	8813.39	0.421359	0.0753995	5.58836	2.29223e-08	3.28201e-07	NOT
FOXE1	55.7989	2.25745	0.403963	5.58826	2.29361e-08	3.28201e-07	UP
CPXM2	2539.04	-1.46819	0.262789	-5.58694	2.31102e-08	3.30358e-07	DOWN
ARHGAP32	873.97	0.710622	0.127195	5.58685	2.31221e-08	3.30358e-07	NOT
EVC	2226.4	0.68327	0.122308	5.58647	2.31736e-08	3.30768e-07	NOT
XKR7	2.54528	1.57983	0.282801	5.58637	2.3186e-08	3.30768e-07	UP
PLTP	30366.4	-1.22403	0.219213	-5.58377	2.35357e-08	3.355e-07	DOWN
CREB3	3430.09	-0.515828	0.0923975	-5.58271	2.368e-08	3.37301e-07	NOT
COMMD6	4148	-0.590184	0.105746	-5.58117	2.38912e-08	3.4005e-07	NOT
CFAP157	89.1024	0.494877	0.0886857	5.58012	2.40351e-08	3.41839e-07	NOT
TRMT61A	2117.46	-0.5247	0.0940507	-5.57891	2.42035e-08	3.43972e-07	NOT
RPLP1	86939.6	-0.543702	0.097463	-5.57855	2.42533e-08	3.44419e-07	NOT
MKI67	5526.15	0.750411	0.134548	5.57727	2.44318e-08	3.46537e-07	NOT
TOP3B	29.243	0.645396	0.11572	5.57722	2.44394e-08	3.46537e-07	NOT
POLR2L	5124.95	-0.701664	0.125877	-5.57422	2.48639e-08	3.52224e-07	NOT
DHX15	5290.86	0.326699	0.05861	5.57412	2.48781e-08	3.52224e-07	NOT
SPRY2	2123.74	1.12914	0.202575	5.57392	2.49068e-08	3.52363e-07	UP
PTTG2	6.16133	-1.46189	0.262496	-5.56917	2.5596e-08	3.61841e-07	DOWN
C19ORF24	2248.28	-0.631063	0.113355	-5.56713	2.58972e-08	3.65823e-07	NOT
AOAH	914.422	-1.08835	0.195501	-5.56698	2.5919e-08	3.65855e-07	DOWN
ATP8B4	943.78	-1.12544	0.202182	-5.56647	2.59953e-08	3.66655e-07	DOWN
ADGRA3	2852.59	0.634296	0.113967	5.5656	2.61254e-08	3.68213e-07	NOT
SKIV2L2	2675.5	0.345528	0.0620907	5.5649	2.62303e-08	3.69413e-07	NOT
DUSP3	5567.18	-0.565849	0.101689	-5.56453	2.62862e-08	3.69922e-07	NOT
SLC35G1	252.045	0.755018	0.135703	5.56376	2.64025e-08	3.7128e-07	NOT
TMEM140	1864.86	-0.617122	0.110964	-5.56146	2.6752e-08	3.75912e-07	NOT
FOXA2	26.5827	2.65647	0.47768	5.5612	2.67933e-08	3.76211e-07	UP
SP100	3013.57	-0.487491	0.0876802	-5.55987	2.6997e-08	3.78788e-07	NOT
ROMO1	3560.55	-0.637348	0.114653	-5.55892	2.71452e-08	3.80582e-07	NOT
NR1H2	4838.04	-0.341863	0.0615157	-5.55733	2.73931e-08	3.83769e-07	NOT
UBA7	3011.74	-0.581929	0.104733	-5.55633	2.75503e-08	3.85684e-07	NOT
MED12	2750.81	0.381529	0.0686699	5.55598	2.76055e-08	3.86168e-07	NOT
SMAD9	522.903	0.986126	0.177499	5.55566	2.76563e-08	3.8659e-07	NOT
ZNF730	42.2177	1.13585	0.204474	5.55498	2.77644e-08	3.87811e-07	UP
IGFBP4	50635.9	-0.740898	0.133434	-5.55252	2.81579e-08	3.93014e-07	NOT
WDR38	8.46089	-1.05542	0.19012	-5.55135	2.83472e-08	3.95363e-07	DOWN
LRRC2	454.232	-1.72777	0.311245	-5.55118	2.83754e-08	3.95461e-07	DOWN
C19ORF70	3066.65	-0.537609	0.09686	-5.55037	2.85059e-08	3.96985e-07	NOT
GHRL	36.7992	-0.960629	0.173097	-5.54964	2.86254e-08	3.98353e-07	NOT
SETD5	5493.6	0.401439	0.072342	5.54917	2.87021e-08	3.99124e-07	NOT
MIF4GD	1117.71	-0.452662	0.0815795	-5.54873	2.87758e-08	3.99851e-07	NOT
PTPN9	2920.05	0.416591	0.0750875	5.54808	2.88824e-08	4.01035e-07	NOT
HIPK4	34.9734	-0.933197	0.168235	-5.54698	2.90649e-08	4.03241e-07	NOT
PNKD	2516.58	-0.484881	0.0874153	-5.54686	2.90843e-08	4.03241e-07	NOT
HMGB3	2155.38	0.760223	0.137098	5.54509	2.93796e-08	4.07033e-07	NOT
IRF2	1967.14	-0.381358	0.068777	-5.54486	2.94195e-08	4.07284e-07	NOT
PCSK2	56.065	2.30467	0.415684	5.54429	2.95141e-08	4.08293e-07	UP
LILRB3	160.875	-0.95635	0.172587	-5.54126	3.00301e-08	4.15125e-07	NOT
INAFM1	1313.79	-0.630537	0.113825	-5.53954	3.03268e-08	4.18917e-07	NOT
KDM2B	1924.56	0.371314	0.0670694	5.53627	3.08977e-08	4.26488e-07	NOT
RNF182	186.484	1.51435	0.273583	5.53527	3.10752e-08	4.28623e-07	UP
PRKD3	2655.2	0.394878	0.0713405	5.53511	3.11026e-08	4.28685e-07	NOT
SH3PXD2A	10121.4	0.577712	0.104379	5.53474	3.11689e-08	4.29282e-07	NOT
CMIP	3755.37	0.606649	0.109611	5.53457	3.11987e-08	4.29378e-07	NOT
ZC3H10	677.373	-0.349694	0.0631925	-5.53379	3.13385e-08	4.30985e-07	NOT
SMDT1	1757.37	-0.47647	0.0861069	-5.53347	3.13964e-08	4.31465e-07	NOT
NBPF9	454.977	0.535101	0.096724	5.53224	3.16164e-08	4.3402e-07	NOT
CREBL2	3133.28	-0.408351	0.0738138	-5.53217	3.16287e-08	4.3402e-07	NOT
HAGH	1891.3	-0.474182	0.0857291	-5.53117	3.1811e-08	4.36202e-07	NOT
RTL6	2695.08	0.480456	0.0868697	5.53077	3.18828e-08	4.36867e-07	NOT
LILRA5	172.263	-1.19721	0.216496	-5.52993	3.20359e-08	4.38644e-07	DOWN
GTF2H5	1845.22	-0.396511	0.0717228	-5.52838	3.23204e-08	4.42216e-07	NOT
FRRS1L	196.477	1.92417	0.348067	5.52816	3.23598e-08	4.42432e-07	UP
ARL11	181.205	-0.965615	0.17472	-5.52664	3.26423e-08	4.45968e-07	NOT
POLH	907.68	0.519874	0.0940796	5.52589	3.27811e-08	4.47538e-07	NOT
ZBTB12	491.973	0.671222	0.121503	5.52434	3.30727e-08	4.50994e-07	NOT
APC	1815.13	0.441932	0.0799979	5.52429	3.30824e-08	4.50994e-07	NOT
SHARPIN	3552.25	-0.39856	0.0721491	-5.52411	3.31153e-08	4.51115e-07	NOT
CBFB	2971.6	0.487332	0.0882282	5.52355	3.32226e-08	4.52247e-07	NOT
ARHGAP39	545.446	0.719637	0.130294	5.52317	3.32946e-08	4.52898e-07	NOT
ARHGEF40	6503.27	0.501903	0.0908768	5.52289	3.33468e-08	4.53172e-07	NOT
PXDN	19181.1	0.717759	0.129963	5.5228	3.33631e-08	4.53172e-07	NOT
CDCA4	1634.45	0.541696	0.0981209	5.5207	3.3765e-08	4.57839e-07	NOT
MPP1	2115.96	-0.538123	0.0974749	-5.52063	3.3778e-08	4.57839e-07	NOT
BTN1A1	9.4914	1.2522	0.226823	5.52062	3.378e-08	4.57839e-07	UP
CAVIN3	3564.99	-0.686493	0.124378	-5.51941	3.40135e-08	4.60671e-07	NOT
SPTLC1	2377.41	0.424137	0.0768483	5.51915	3.4065e-08	4.61034e-07	NOT
NDC1	1504.34	0.428269	0.0776197	5.51754	3.43785e-08	4.64941e-07	NOT
SIT1	175.323	-1.25851	0.228162	-5.51586	3.47079e-08	4.69057e-07	DOWN
KLHDC10	2896.78	0.407329	0.0738506	5.51558	3.47637e-08	4.69473e-07	NOT
ODC1	4007.64	0.48472	0.0878878	5.51522	3.48349e-08	4.70096e-07	NOT
FAM89B	1768.59	-0.467433	0.0847708	-5.51408	3.50607e-08	4.72801e-07	NOT
MAPK8	1279.66	0.387499	0.0702794	5.5137	3.51368e-08	4.73487e-07	NOT
SLC35E2	83.5948	0.602124	0.109243	5.51177	3.5524e-08	4.78361e-07	NOT
MPEG1	3753.23	-0.975271	0.177019	-5.50942	3.60009e-08	4.84435e-07	NOT
RELB	1597.71	-0.628146	0.114022	-5.50898	3.60926e-08	4.8532e-07	NOT
CD163	9122.96	-1.10792	0.201153	-5.50786	3.63216e-08	4.87851e-07	DOWN
CRADD	561.739	-0.662675	0.120316	-5.50781	3.63329e-08	4.87851e-07	NOT
CSNK1G3	1573.97	0.351503	0.0638257	5.50724	3.64512e-08	4.89088e-07	NOT
WRN	732.259	0.458447	0.0832787	5.50498	3.69211e-08	4.94971e-07	NOT
DLG1	2688.34	0.444091	0.0806722	5.50488	3.69425e-08	4.94971e-07	NOT
ELFN2	98.8866	1.93849	0.352345	5.50169	3.76169e-08	5.03648e-07	UP
TNMD	199.411	1.75364	0.318756	5.50152	3.76528e-08	5.03767e-07	UP
HPDL	72.181	0.996643	0.18118	5.50084	3.77986e-08	5.05357e-07	NOT
GPR132	247.197	-0.911568	0.165721	-5.50061	3.78475e-08	5.0565e-07	NOT
POLR2J	2086.75	-0.507993	0.0923769	-5.49914	3.81656e-08	5.09536e-07	NOT
SMTN	15919.5	-0.90807	0.165163	-5.49802	3.84078e-08	5.12405e-07	NOT
ZCCHC3	1710.42	0.527949	0.0960301	5.49775	3.84668e-08	5.12827e-07	NOT
CCL18	757.595	-1.92033	0.349381	-5.49638	3.87656e-08	5.16443e-07	DOWN
MEGF11	44.7852	1.34155	0.244106	5.49578	3.88985e-08	5.17845e-07	UP
GPM6A	198.492	1.65445	0.301086	5.49495	3.90816e-08	5.19912e-07	UP
LILRA2	122.871	-1.01705	0.185101	-5.49455	3.91706e-08	5.20728e-07	DOWN
COG8	1024.71	0.295943	0.0538686	5.4938	3.93383e-08	5.22586e-07	NOT
SPHKAP	17.2574	2.87543	0.523531	5.49239	3.9653e-08	5.26392e-07	UP
AMACR	255.569	0.556488	0.101348	5.49087	3.99967e-08	5.3058e-07	NOT
HINT2	1320.84	-0.657494	0.119748	-5.49067	4.00413e-08	5.30795e-07	NOT
IDNK	253.216	-0.559206	0.10185	-5.49048	4.00853e-08	5.31003e-07	NOT
CD72	581.162	-1.01164	0.184288	-5.48947	4.0315e-08	5.33667e-07	DOWN
COL24A1	411.833	1.40145	0.255316	5.48909	4.04004e-08	5.3442e-07	UP
PIWIL3	5.76988	2.15245	0.392187	5.48833	4.05745e-08	5.36345e-07	UP
MS4A1	37.9324	-1.63105	0.297214	-5.4878	4.06962e-08	5.37574e-07	DOWN
PDIA6	8102.43	0.481525	0.0877522	5.48733	4.08065e-08	5.38377e-07	NOT
USP6NL	783.017	0.472934	0.0861871	5.48729	4.08144e-08	5.38377e-07	NOT
CSNK1E	6887.62	0.34261	0.0624431	5.48675	4.09393e-08	5.39645e-07	NOT
P2RY13	271.159	-1.18435	0.215864	-5.48655	4.09849e-08	5.39865e-07	DOWN
SLC35D3	3.79184	2.10796	0.384228	5.48621	4.10654e-08	5.40545e-07	UP
COLEC11	267.141	1.59184	0.290213	5.48509	4.13254e-08	5.43586e-07	UP
NTNG2	410.95	1.26632	0.230889	5.48455	4.14534e-08	5.44876e-07	UP
HIKESHI	1576.19	-0.374297	0.0682472	-5.48442	4.14816e-08	5.44876e-07	NOT
SCNN1A	144.309	-1.19504	0.217913	-5.48401	4.1578e-08	5.45758e-07	DOWN
MTBP	314.103	0.592832	0.108109	5.48365	4.16643e-08	5.46509e-07	NOT
CALCOCO2	5716.48	-0.361199	0.0658713	-5.4834	4.17225e-08	5.46888e-07	NOT
AC004233.2	3.28582	2.35173	0.428914	5.48298	4.18215e-08	5.47803e-07	UP
TBX1	313.916	1.61979	0.295444	5.48255	4.19248e-08	5.48773e-07	UP
SELENOV	5.72256	3.05606	0.557779	5.47898	4.27776e-08	5.59545e-07	UP
ZNF260	1131.39	0.423148	0.0772347	5.47873	4.28395e-08	5.59963e-07	NOT
EYA3	1387.03	0.347114	0.0633628	5.47819	4.29692e-08	5.61267e-07	NOT
MAP4K1	478.221	-1.0001	0.182628	-5.47613	4.34724e-08	5.67444e-07	DOWN
TTN	659.889	0.965	0.17624	5.4755	4.36274e-08	5.69071e-07	NOT
PARP10	4239.9	-0.557315	0.101787	-5.4753	4.36775e-08	5.69327e-07	NOT
FGD2	575.168	-0.908441	0.165977	-5.47328	4.41779e-08	5.75449e-07	NOT
FANCM	341.987	0.482919	0.0882365	5.47301	4.4245e-08	5.75567e-07	NOT
PEF1	4540.76	-0.3374	0.0616482	-5.473	4.42484e-08	5.75567e-07	NOT
HTATIP2	1516.81	-0.757609	0.138437	-5.47257	4.43544e-08	5.76546e-07	NOT
SKAP1	195.02	-1.12327	0.205309	-5.47113	4.47175e-08	5.80863e-07	DOWN
LRRC3B	22.2512	1.42019	0.2596	5.47068	4.48311e-08	5.81935e-07	UP
NUGGC	23.4128	-1.40601	0.257039	-5.47002	4.49985e-08	5.83703e-07	DOWN
KIF1B	3805.59	0.448021	0.0819157	5.4693	4.51817e-08	5.85673e-07	NOT
NDUFA4	9220.19	-0.542701	0.0992707	-5.46689	4.58012e-08	5.93293e-07	NOT
CD28	419.863	-0.996571	0.182351	-5.46513	4.62557e-08	5.98766e-07	NOT
GINS4	425.263	0.653137	0.119527	5.46435	4.6461e-08	6.01009e-07	NOT
A2M	100460	-0.918068	0.168014	-5.46422	4.64934e-08	6.01013e-07	NOT
CCDC153	77.1082	-0.754188	0.138031	-5.4639	4.65794e-08	6.0171e-07	NOT
SMG8	821.502	0.421025	0.0770958	5.46106	4.73307e-08	6.1077e-07	NOT
TMEM173	4189.74	-0.608791	0.11148	-5.461	4.7346e-08	6.1077e-07	NOT
PRDM10	448.797	0.349588	0.0640494	5.45809	4.81284e-08	6.20435e-07	NOT
HRCT1	595.328	-1.22009	0.223587	-5.4569	4.84513e-08	6.24168e-07	DOWN
CD1B	14.5097	-1.74187	0.31926	-5.45595	4.87129e-08	6.27077e-07	DOWN
TFEB	1336.88	-0.495695	0.090856	-5.45583	4.8744e-08	6.27077e-07	NOT
OCEL1	907.032	-0.440723	0.0807836	-5.45561	4.88055e-08	6.27437e-07	NOT
SUGP2	3195.07	0.428971	0.0786453	5.45451	4.91094e-08	6.30911e-07	NOT
ZNF324B	273.777	0.378809	0.0694538	5.45412	4.92152e-08	6.31837e-07	NOT
COX5B	4953.18	-0.544189	0.0997816	-5.4538	4.93047e-08	6.32552e-07	NOT
TRDMT1	280.365	0.465962	0.0854409	5.45362	4.93546e-08	6.3276e-07	NOT
RAC2	2370.17	-1.07056	0.19635	-5.45231	4.97205e-08	6.37014e-07	DOWN
SAMD15	34.8659	0.700025	0.128434	5.45048	5.0233e-08	6.4297e-07	NOT
ZNF322	251.732	0.450569	0.082667	5.45041	5.0254e-08	6.4297e-07	NOT
TCEAL3	3063.26	-0.746641	0.136997	-5.45004	5.03574e-08	6.43634e-07	NOT
MAGEC3	10.8879	-1.93677	0.355371	-5.44998	5.03747e-08	6.43634e-07	DOWN
ARHGAP30	1591.23	-0.940414	0.172568	-5.44952	5.05063e-08	6.44876e-07	NOT
AVPR1A	476.752	1.11929	0.20541	5.44905	5.06404e-08	6.46148e-07	UP
KIAA1024	198.176	0.961338	0.176438	5.44857	5.0776e-08	6.47437e-07	NOT
BCL11A	202.769	1.4884	0.273225	5.44754	5.1072e-08	6.50769e-07	UP
EPHB4	5674.69	0.565166	0.103761	5.4468	5.12828e-08	6.53011e-07	NOT
HOPX	708.553	-1.10501	0.202887	-5.44645	5.13838e-08	6.53852e-07	DOWN
NFKB2	3293.1	-0.534296	0.098118	-5.44544	5.1676e-08	6.57124e-07	NOT
AC010522.1	6.25974	0.830159	0.152497	5.44376	5.21674e-08	6.62785e-07	NOT
CEND1	340.421	-1.54651	0.284093	-5.44368	5.2192e-08	6.62785e-07	DOWN
TPK1	330.038	-0.592957	0.108941	-5.4429	5.24202e-08	6.65233e-07	NOT
ETHE1	1384.1	-0.536642	0.0985974	-5.44276	5.24613e-08	6.65304e-07	NOT
GRAP2	152.571	-1.17225	0.215383	-5.44261	5.25045e-08	6.65401e-07	DOWN
LCOR	526.898	0.418799	0.0769599	5.44178	5.27521e-08	6.68087e-07	NOT
ZNF587	562.365	0.442226	0.0812677	5.4416	5.2804e-08	6.68292e-07	NOT
MAML1	3145.91	0.387417	0.0712059	5.4408	5.30416e-08	6.70845e-07	NOT
MAGEL2	367.157	2.2581	0.415048	5.44058	5.3107e-08	6.7122e-07	UP
NXT2	794.438	0.69345	0.12748	5.43968	5.33776e-08	6.74184e-07	NOT
KIF26A	949.055	1.13099	0.207943	5.43892	5.36038e-08	6.76238e-07	UP
HMGB1	9646.77	0.326588	0.0600467	5.43889	5.36124e-08	6.76238e-07	NOT
UQCRQ	5230.37	-0.52455	0.0964577	-5.43813	5.38421e-08	6.782e-07	NOT
FRG2	2.02871	3.32998	0.612352	5.43802	5.38746e-08	6.782e-07	UP
THYN1	1749.06	-0.486885	0.0895336	-5.43802	5.38766e-08	6.782e-07	NOT
RGPD3	11.5162	1.27905	0.235259	5.43676	5.42581e-08	6.82525e-07	UP
CYSLTR1	245.535	-0.942886	0.173432	-5.43665	5.4293e-08	6.82525e-07	NOT
PRKAR2B	975.561	1.02902	0.189343	5.43469	5.48913e-08	6.89583e-07	UP
XPO1	8824.07	0.282227	0.0519336	5.43438	5.49876e-08	6.90331e-07	NOT
NBN	2461.17	0.38094	0.0701073	5.43367	5.52063e-08	6.92611e-07	NOT
CENPE	1127.55	0.698289	0.128538	5.43254	5.55583e-08	6.96562e-07	NOT
TRIM50	21.6339	-1.10572	0.203548	-5.43223	5.56548e-08	6.97305e-07	DOWN
SIL1	3868.26	-0.548461	0.100974	-5.43168	5.58256e-08	6.98977e-07	NOT
GPR156	89.5182	0.953738	0.175746	5.42678	5.73782e-08	7.17937e-07	NOT
USPL1	875.698	0.385896	0.0711182	5.42612	5.75912e-08	7.20121e-07	NOT
DNAH10OS	148.288	0.915511	0.16878	5.42428	5.81893e-08	7.27113e-07	NOT
DPM3	1347.07	-0.567469	0.104629	-5.42365	5.83949e-08	7.29197e-07	NOT
RNF40	3699.57	0.391521	0.0721912	5.42339	5.84804e-08	7.29778e-07	NOT
TFAM	1252.08	0.36533	0.0673758	5.42227	5.88469e-08	7.33863e-07	NOT
TOGARAM1	902.152	0.466829	0.0861158	5.42095	5.92831e-08	7.38811e-07	NOT
UNC45B	26.7712	1.25693	0.231914	5.41983	5.96565e-08	7.42969e-07	UP
ARHGAP31	2137.09	0.556685	0.10273	5.4189	5.99676e-08	7.46348e-07	NOT
DOT1L	2354.06	0.488842	0.0902181	5.41845	6.01163e-08	7.47702e-07	NOT
LAMB1	25600.4	0.679905	0.125526	5.41644	6.07976e-08	7.55673e-07	NOT
UGT3A2	34.3228	1.8757	0.346438	5.41424	6.155e-08	7.64518e-07	UP
PPP1R3B	3712.57	-0.91051	0.168203	-5.41316	6.19236e-08	7.68649e-07	NOT
GUF1	1336.36	0.336234	0.0621249	5.41222	6.22481e-08	7.72165e-07	NOT
JMJD1C	2669.77	0.500734	0.0925241	5.41193	6.23484e-08	7.72897e-07	NOT
ENTPD7	468.965	0.804112	0.148594	5.41147	6.25106e-08	7.74396e-07	NOT
CD68	164.664	-1.08782	0.201033	-5.41114	6.26241e-08	7.75289e-07	DOWN
TAF2	1570.74	0.504676	0.0932738	5.41069	6.27807e-08	7.76715e-07	NOT
TIMELESS	2402.59	0.541737	0.10013	5.41034	6.29051e-08	7.77739e-07	NOT
KCNAB1	819.555	-1.2593	0.23279	-5.40962	6.31592e-08	7.80366e-07	DOWN
OTX2	5.3227	3.93787	0.728058	5.40873	6.34719e-08	7.83713e-07	UP
PRKCI	1546.83	0.351503	0.0650032	5.40747	6.39196e-08	7.88721e-07	NOT
AP3B1	2907.1	0.292943	0.0541764	5.40721	6.40127e-08	7.89349e-07	NOT
CNOT1	5158.42	0.389032	0.0719697	5.40549	6.46307e-08	7.96446e-07	NOT
OPCML	252.062	1.83351	0.339265	5.40437	6.50363e-08	8.00918e-07	UP
GIMAP4	2085.17	-0.787528	0.145748	-5.40337	6.54021e-08	8.04893e-07	NOT
CEP128	306.772	0.53287	0.0986541	5.4014	6.6122e-08	8.13219e-07	NOT
ZNF595	316.315	0.49517	0.0916947	5.4002	6.65655e-08	8.18136e-07	NOT
FLOT2	4754.95	-0.490734	0.0909094	-5.39806	6.7367e-08	8.273e-07	NOT
LEO1	1319.82	0.321234	0.0595102	5.39797	6.73995e-08	8.273e-07	NOT
TTYH2	1129.92	0.891206	0.165136	5.39681	6.78376e-08	8.32132e-07	NOT
AL021997.3	2.47348	1.08964	0.201933	5.39603	6.81303e-08	8.35011e-07	UP
KIF20A	2282.12	0.78371	0.14524	5.39595	6.81615e-08	8.35011e-07	NOT
MRPL18	2818.73	-0.329189	0.061036	-5.39337	6.915e-08	8.46567e-07	NOT
FER1L6	19.2797	1.59779	0.296296	5.39254	6.94668e-08	8.49891e-07	UP
OSGIN1	358.973	-0.870774	0.161513	-5.39137	6.99206e-08	8.54885e-07	NOT
TES	8534.22	-1.00758	0.186931	-5.39011	7.04128e-08	8.60341e-07	DOWN
ZSWIM6	915.061	0.449463	0.0834028	5.38906	7.08262e-08	8.64827e-07	NOT
BMP2	586.997	1.07452	0.199405	5.38865	7.09886e-08	8.66246e-07	UP
CCAR1	2455.69	0.293175	0.0544078	5.38847	7.10582e-08	8.66531e-07	NOT
COL27A1	2680.84	0.947838	0.175926	5.38771	7.13612e-08	8.6966e-07	NOT
GPBAR1	148.867	-1.12604	0.209051	-5.38643	7.18707e-08	8.75299e-07	DOWN
UQCC3	1174.76	-0.566507	0.105189	-5.3856	7.22053e-08	8.78803e-07	NOT
ZNF28	469.878	0.454741	0.084454	5.38448	7.2655e-08	8.83276e-07	NOT
IL10RA	2220.26	-0.981836	0.182347	-5.38445	7.26671e-08	8.83276e-07	NOT
ARHGDIG	21.3018	1.57044	0.29168	5.38414	7.27933e-08	8.84235e-07	UP
YWHAH	13404	-0.537821	0.0998966	-5.38377	7.29408e-08	8.85453e-07	NOT
SMC3	3573.79	0.439171	0.0815853	5.38297	7.32672e-08	8.8884e-07	NOT
TTC1	2602.09	-0.367684	0.0683124	-5.3824	7.35e-08	8.91086e-07	NOT
TANC2	2325.29	0.781962	0.14531	5.38132	7.39403e-08	8.95845e-07	NOT
TMEM11	1958.67	-0.492956	0.091626	-5.38009	7.44475e-08	9.00965e-07	NOT
NRSN1	12.0105	2.54287	0.472647	5.38006	7.44591e-08	9.00965e-07	UP
SEMA3A	913.217	1.40526	0.261291	5.37813	7.52647e-08	9.10125e-07	UP
CLCN2	362.138	0.511557	0.0951418	5.37678	7.58298e-08	9.16367e-07	NOT
ISL2	51.4183	1.61677	0.30079	5.37506	7.65561e-08	9.24547e-07	UP
OTOA	34.1564	-0.907695	0.168881	-5.37476	7.6686e-08	9.25519e-07	NOT
CEP72	275.077	0.673098	0.125254	5.37387	7.70639e-08	9.29481e-07	NOT
GABRG3	26.8992	2.4504	0.456059	5.37299	7.74424e-08	9.33445e-07	UP
ZNF518A	810.938	0.504102	0.0938271	5.37268	7.75764e-08	9.34459e-07	NOT
LTA	45.9967	-1.18645	0.220872	-5.37165	7.80196e-08	9.39194e-07	DOWN
RECQL	1660.8	0.629949	0.117286	5.37107	7.82726e-08	9.41634e-07	NOT
NDUFC2	1960.92	-0.524164	0.0976336	-5.36868	7.93131e-08	9.53538e-07	NOT
MGA	2239.26	0.4206	0.07835	5.36821	7.95208e-08	9.55423e-07	NOT
NCBP3	2392.04	0.334186	0.062257	5.36785	7.96815e-08	9.5567e-07	NOT
WDR49	38.3401	-1.93754	0.360953	-5.36783	7.96875e-08	9.5567e-07	DOWN
GRIP1	180.606	1.46185	0.272335	5.36782	7.96945e-08	9.5567e-07	UP
SLC7A7	1432.35	-0.770103	0.143478	-5.3674	7.988e-08	9.57283e-07	NOT
APOL3	3427.85	-0.962122	0.179258	-5.36726	7.99435e-08	9.57431e-07	NOT
KLRG2	5.73363	1.37006	0.255268	5.36713	7.99992e-08	9.57486e-07	UP
ALPK1	975.391	-0.430327	0.080216	-5.3646	8.11278e-08	9.70374e-07	NOT
TRPM1	9.79778	2.00149	0.373287	5.36179	8.23995e-08	9.84565e-07	UP
SOX1	10.2476	3.25374	0.606843	5.36175	8.24194e-08	9.84565e-07	UP
IGF2BP1	299.75	2.01048	0.374989	5.36145	8.25586e-08	9.85599e-07	UP
APOBR	569.929	-0.998982	0.186342	-5.361	8.27612e-08	9.87389e-07	NOT
PLAC8	96.233	-0.980513	0.182909	-5.36067	8.29134e-08	9.88166e-07	NOT
PET100	1235.04	-0.571136	0.106543	-5.36063	8.29322e-08	9.88166e-07	NOT
C11ORF42	3.4739	1.12282	0.209461	5.36052	8.29846e-08	9.88166e-07	UP
MICAL1	7147.62	-0.916257	0.170958	-5.35955	8.34294e-08	9.92831e-07	NOT
APOL2	3863.76	-0.531683	0.0992153	-5.35889	8.37365e-08	9.95852e-07	NOT
LY75	249.028	-0.910093	0.169842	-5.35848	8.39262e-08	9.97476e-07	NOT
HEY1	1022.11	0.942063	0.175824	5.35797	8.41608e-08	9.99629e-07	NOT
LRRC23	533.217	-0.550511	0.102754	-5.35759	8.43399e-08	1.00112e-06	NOT
CR2	20.153	-1.79706	0.335455	-5.35709	8.45729e-08	1.00325e-06	DOWN
FRG1	1400.38	-0.413918	0.0772677	-5.35694	8.46445e-08	1.00347e-06	NOT
CRISPLD1	2214.99	1.36849	0.255482	5.35651	8.48442e-08	1.0052e-06	UP
HNRNPUL2-BSCL2	54.5164	0.650316	0.121419	5.35598	8.5092e-08	1.0075e-06	NOT
ACSM1	29.2559	-1.57283	0.293671	-5.35577	8.51913e-08	1.00803e-06	DOWN
ALOX5	884.514	-0.976218	0.182377	-5.35273	8.66347e-08	1.02356e-06	NOT
NELL1	210.48	2.90017	0.541814	5.35269	8.66557e-08	1.02356e-06	UP
STX4	3387.15	-0.446257	0.0833709	-5.35267	8.6667e-08	1.02356e-06	NOT
CCDC71L	1892.38	-0.649102	0.121349	-5.34903	8.84253e-08	1.04339e-06	NOT
AC135178.2	7.14767	0.977225	0.182694	5.34897	8.84578e-08	1.04339e-06	NOT
MYL9	94926.2	-1.22777	0.22973	-5.34441	9.07136e-08	1.06932e-06	DOWN
UTP14C	1031.77	0.445886	0.0834497	5.34317	9.13362e-08	1.07599e-06	NOT
F13A1	11920	-1.2256	0.229393	-5.34278	9.15295e-08	1.07759e-06	DOWN
ESCO2	413.597	0.745024	0.139471	5.34178	9.2037e-08	1.08288e-06	NOT
RIMS4	541.114	1.85019	0.346375	5.34159	9.21372e-08	1.08338e-06	UP
FCGR2B	643.029	-1.15956	0.217114	-5.34077	9.25509e-08	1.08756e-06	DOWN
CLCN5	1435.66	0.722507	0.135288	5.3405	9.26888e-08	1.0885e-06	NOT
CCBE1	545.132	1.57101	0.294188	5.34017	9.286e-08	1.08983e-06	UP
TET2	978.077	0.465622	0.0872016	5.33961	9.31477e-08	1.09252e-06	NOT
SIKE1	1979.19	0.344963	0.0646164	5.33862	9.36575e-08	1.09781e-06	NOT
CNST	1750.37	-0.591699	0.110854	-5.33763	9.41708e-08	1.10314e-06	NOT
IFIH1	1195.18	-0.682712	0.127931	-5.33657	9.47233e-08	1.10891e-06	NOT
POFUT1	4928.4	0.304428	0.0570545	5.33574	9.51574e-08	1.1133e-06	NOT
RFC3	776.095	0.514224	0.0963789	5.33545	9.53096e-08	1.11438e-06	NOT
SDK2	679.298	1.64287	0.307949	5.33489	9.56048e-08	1.11714e-06	UP
MAS1L	5.26861	-2.23988	0.419908	-5.33422	9.59572e-08	1.12056e-06	DOWN
LURAP1	100.777	-0.625688	0.117316	-5.33336	9.64111e-08	1.12474e-06	NOT
RAB33A	246.213	-1.07095	0.200804	-5.33332	9.6435e-08	1.12474e-06	DOWN
RHOQ	3722.13	-0.445421	0.0835258	-5.33274	9.67428e-08	1.12762e-06	NOT
CORIN	93.0538	1.16412	0.218322	5.33214	9.70599e-08	1.13061e-06	UP
CCDC12	2227.49	-0.462691	0.0867768	-5.33196	9.7156e-08	1.13103e-06	NOT
SCRG1	735.114	-1.72623	0.323778	-5.33151	9.73982e-08	1.13315e-06	DOWN
LMCD1	4052.02	-0.764178	0.143409	-5.32866	9.89416e-08	1.15039e-06	NOT
RANGRF	763.355	-0.657685	0.123535	-5.32388	1.01575e-07	1.18027e-06	NOT
HLA-DMB	2789.79	-0.961901	0.18071	-5.3229	1.02124e-07	1.18591e-06	NOT
SCAF4	2026.58	0.280447	0.0527037	5.32121	1.03081e-07	1.19597e-06	NOT
C5ORF42	1155.89	0.48445	0.0910425	5.32114	1.03117e-07	1.19597e-06	NOT
CSF1	7295.84	-0.880614	0.165596	-5.31786	1.04995e-07	1.217e-06	NOT
ZBP1	111.919	-1.26771	0.238414	-5.31726	1.05344e-07	1.22028e-06	DOWN
TMEM184C	1364.23	0.365115	0.06867	5.31695	1.05523e-07	1.2216e-06	NOT
HIVEP1	1297.68	0.562391	0.105793	5.31594	1.0611e-07	1.22764e-06	NOT
ZNF23	48.2446	0.635559	0.11956	5.3158	1.06187e-07	1.22777e-06	NOT
RAB6C	11.4774	1.36679	0.257171	5.31469	1.06838e-07	1.23453e-06	UP
PAK1IP1	937.296	0.376632	0.070883	5.31344	1.07577e-07	1.24231e-06	NOT
RNF111	1293.54	0.369196	0.0695068	5.31165	1.08635e-07	1.25375e-06	NOT
KDM5C	7620.92	0.358294	0.0674645	5.31086	1.09112e-07	1.25848e-06	NOT
AGTRAP	2787.64	-0.67032	0.126256	-5.30922	1.10094e-07	1.26903e-06	NOT
ZSWIM5	176.477	1.15949	0.218441	5.30801	1.1083e-07	1.27673e-06	UP
TIGD2	291.621	0.428985	0.0808418	5.30647	1.11766e-07	1.28645e-06	NOT
HAS2	1366.18	1.22002	0.229914	5.3064	1.11812e-07	1.28645e-06	UP
ENTPD2	278.369	1.79722	0.338701	5.30622	1.11921e-07	1.28692e-06	UP
C9ORF3	3616.59	-0.906508	0.17087	-5.30525	1.12516e-07	1.29297e-06	NOT
FBXW4	2409	-0.411802	0.0776258	-5.30497	1.1269e-07	1.29417e-06	NOT
MBNL1	10133.1	-0.534376	0.100767	-5.30308	1.13867e-07	1.30689e-06	NOT
ARHGEF10L	3237.23	-0.606809	0.114439	-5.30248	1.14242e-07	1.31039e-06	NOT
VMO1	413.401	-1.05766	0.199481	-5.30207	1.14499e-07	1.31253e-06	DOWN
MPPED2	258.649	1.31942	0.2489	5.30099	1.15174e-07	1.31947e-06	UP
SERGEF	725.301	-0.532494	0.10049	-5.29899	1.16447e-07	1.333e-06	NOT
FADS6	1.85494	2.19282	0.413825	5.29891	1.16498e-07	1.333e-06	UP
SELENOH	2940.5	-0.457273	0.0863258	-5.29706	1.1768e-07	1.34571e-06	NOT
LY9	120.465	-1.27681	0.241095	-5.29588	1.18445e-07	1.35362e-06	DOWN
PUS7	825.55	0.539689	0.101938	5.29429	1.19481e-07	1.36463e-06	NOT
IL15RA	1100.72	-0.941817	0.177897	-5.29416	1.19564e-07	1.36475e-06	NOT
STAT6	8789.48	-0.528889	0.0999539	-5.29133	1.2143e-07	1.3852e-06	NOT
CCDC117	160.969	0.651646	0.123161	5.29101	1.21643e-07	1.38679e-06	NOT
CD151	14733.4	-0.547126	0.103425	-5.2901	1.22253e-07	1.39289e-06	NOT
LRIG2	1116.92	0.333315	0.0630089	5.28997	1.22338e-07	1.39302e-06	NOT
PIP5K1A	3379.88	0.418923	0.0791987	5.28952	1.22638e-07	1.39559e-06	NOT
ITGB2	7531.32	-0.97664	0.184666	-5.2887	1.23192e-07	1.40104e-06	NOT
PANK3	2864.94	0.405156	0.0766242	5.28757	1.23953e-07	1.40884e-06	NOT
EDEM3	2384.13	0.445452	0.0842797	5.2854	1.2543e-07	1.42476e-06	NOT
SLA	1506.29	-0.972933	0.184107	-5.2846	1.25979e-07	1.43013e-06	NOT
MED1	2190.81	0.329081	0.0622769	5.28416	1.26283e-07	1.43271e-06	NOT
ARPC1B	11214.1	-0.685513	0.129754	-5.28316	1.26972e-07	1.43965e-06	NOT
COPZ2	3110.56	-0.697452	0.132047	-5.28183	1.27899e-07	1.44929e-06	NOT
LRRC8E	25.8343	1.28295	0.242905	5.28169	1.27999e-07	1.44955e-06	UP
AKAP4	1.8818	-2.30053	0.435637	-5.28084	1.28595e-07	1.45541e-06	DOWN
GOLGA6L9	73.7954	0.839483	0.159018	5.27917	1.29768e-07	1.46781e-06	NOT
LIX1	22.4091	1.74681	0.330915	5.27873	1.30082e-07	1.47046e-06	UP
BATF2	384.832	-1.02173	0.193562	-5.27858	1.30185e-07	1.47075e-06	DOWN
TCF23	996.192	-2.07863	0.393863	-5.27753	1.30936e-07	1.47834e-06	DOWN
44815	9183.61	0.549203	0.104083	5.27658	1.31617e-07	1.48513e-06	NOT
DHX33	1259.54	0.34086	0.0646014	5.27636	1.31777e-07	1.48604e-06	NOT
DACH1	180.087	1.0937	0.207289	5.27623	1.31868e-07	1.48618e-06	UP
ICE1	2647.71	0.421454	0.0798881	5.27556	1.32354e-07	1.49075e-06	NOT
LMNB2	8724.54	0.559598	0.106094	5.27454	1.33089e-07	1.49814e-06	NOT
PLEKHA8	796.551	0.478998	0.090836	5.27322	1.34048e-07	1.50802e-06	NOT
TCERG1L	83.8699	2.47227	0.468881	5.2727	1.34435e-07	1.51146e-06	UP
TMEM159	2361.55	-0.617115	0.11705	-5.27222	1.3478e-07	1.51444e-06	NOT
ACTL6A	2237.14	0.374226	0.0709925	5.27134	1.35431e-07	1.52084e-06	NOT
DTNA	1617.22	-1.19414	0.226574	-5.27044	1.36101e-07	1.52744e-06	DOWN
BST2	6709.31	-0.988547	0.18759	-5.26973	1.36626e-07	1.53242e-06	NOT
PLEKHO1	10031.6	-0.601935	0.114232	-5.26941	1.36863e-07	1.53416e-06	NOT
QTRT2	874.353	0.325257	0.0617317	5.26889	1.37253e-07	1.53761e-06	NOT
NDUFB7	4825.55	-0.507744	0.0963779	-5.26826	1.3772e-07	1.54192e-06	NOT
ZC3H12D	110.036	-0.860379	0.163326	-5.26787	1.38018e-07	1.54434e-06	NOT
GIMAP2	495.562	-0.688518	0.130709	-5.26758	1.38231e-07	1.54579e-06	NOT
DIO3	276.526	1.87644	0.3563	5.26646	1.39082e-07	1.55439e-06	UP
PSMC5	8066.21	-0.37325	0.0708929	-5.26498	1.40206e-07	1.56509e-06	NOT
MDFI	1958.29	1.56323	0.296911	5.26498	1.40207e-07	1.56509e-06	UP
ZDHHC20	3054.84	0.448115	0.0851164	5.26473	1.40396e-07	1.56627e-06	NOT
NRROS	767.239	-0.793739	0.150776	-5.26437	1.40675e-07	1.56844e-06	NOT
FTO	2636.16	0.399001	0.0758049	5.26353	1.41318e-07	1.57467e-06	NOT
BRMS1	2750.98	-0.552078	0.104897	-5.26306	1.41675e-07	1.57771e-06	NOT
PEX11G	198.787	-0.581173	0.110427	-5.26295	1.4176e-07	1.57772e-06	NOT
OPN3	213.344	0.739237	0.140499	5.2615	1.42882e-07	1.58926e-06	NOT
MRPL58	1022.93	-0.386063	0.0733845	-5.26082	1.43416e-07	1.59426e-06	NOT
DKC1	3052.47	0.388047	0.07377	5.26023	1.43874e-07	1.59817e-06	NOT
UNC79	46.8085	0.818402	0.155585	5.26015	1.43939e-07	1.59817e-06	NOT
GPR180	958.151	0.494997	0.0941182	5.25931	1.44596e-07	1.60452e-06	NOT
LCP1	6386.59	-0.912971	0.173747	-5.2546	1.48343e-07	1.64512e-06	NOT
DHRS7B	1455.42	-0.469896	0.0894534	-5.25296	1.4967e-07	1.65886e-06	NOT
RAPSN	29.5483	1.624	0.309372	5.24934	1.52643e-07	1.69081e-06	UP
TMPRSS13	30.893	-0.968652	0.184586	-5.2477	1.54008e-07	1.7038e-06	NOT
ZNF716	1.77267	2.53028	0.482172	5.24768	1.54027e-07	1.7038e-06	UP
CYBB	4615.22	-1.05186	0.200446	-5.24761	1.54088e-07	1.7038e-06	DOWN
ROBO1	4316.82	0.624232	0.119002	5.24555	1.55814e-07	1.72186e-06	NOT
CCL5	3190.63	-1.28017	0.244247	-5.2413	1.59451e-07	1.76101e-06	DOWN
EIF2AK4	3343.92	0.348737	0.0665483	5.24036	1.60266e-07	1.76897e-06	NOT
PKIB	222.644	-1.10243	0.210414	-5.23935	1.61143e-07	1.7776e-06	DOWN
CR1	472.474	-1.34146	0.256066	-5.23874	1.61674e-07	1.78241e-06	DOWN
ZMYND15	214.763	-0.749302	0.143055	-5.23786	1.62447e-07	1.78988e-06	NOT
COX7A2	4859.34	-0.454796	0.086854	-5.23633	1.63801e-07	1.80374e-06	NOT
ZNF507	1410.29	0.425644	0.0812943	5.23584	1.64235e-07	1.80746e-06	NOT
MGST3	5941.83	-0.479734	0.0916357	-5.23523	1.64783e-07	1.81223e-06	NOT
DDHD2	2002.65	0.427897	0.0817373	5.23503	1.64958e-07	1.81223e-06	NOT
IKZF1	687.316	-0.964675	0.184273	-5.23503	1.6496e-07	1.81223e-06	NOT
BTAF1	1439.04	0.475805	0.0909352	5.23235	1.67365e-07	1.83758e-06	NOT
EHBP1L1	8039.29	-0.579954	0.110864	-5.23124	1.6838e-07	1.84764e-06	NOT
ONECUT2	38.1361	1.3376	0.25574	5.2303	1.69238e-07	1.85396e-06	UP
PCDHA2	21.1054	1.70721	0.326408	5.23029	1.69246e-07	1.85396e-06	UP
MRPL27	2423.66	-0.522407	0.0998813	-5.23028	1.69253e-07	1.85396e-06	NOT
MTOR	3113.45	0.341867	0.0653871	5.22836	1.71016e-07	1.87218e-06	NOT
CARD9	319.863	-0.795185	0.152168	-5.22572	1.7348e-07	1.8979e-06	NOT
ZNF543	267.481	0.39788	0.0761403	5.22562	1.73568e-07	1.8979e-06	NOT
ALKBH3	1123.3	-0.352598	0.0674785	-5.22533	1.73843e-07	1.89979e-06	NOT
UCN	68.307	-0.729224	0.139611	-5.22325	1.75807e-07	1.92014e-06	NOT
PNLDC1	13.8104	1.18792	0.227473	5.22223	1.76782e-07	1.92966e-06	UP
COPRS	2302.59	-0.436422	0.0835739	-5.22199	1.77009e-07	1.93101e-06	NOT
HPS1	3220.51	-0.397953	0.0762092	-5.22185	1.77144e-07	1.93136e-06	NOT
ALMS1	1311.38	0.410427	0.0786102	5.22104	1.77922e-07	1.93872e-06	NOT
GIMAP5	133.572	-0.936903	0.179497	-5.21961	1.79298e-07	1.95258e-06	NOT
ARHGAP35	5691.18	0.420003	0.0804688	5.21945	1.79454e-07	1.95314e-06	NOT
PREB	3695.75	-0.419585	0.0803926	-5.2192	1.797e-07	1.95468e-06	NOT
ZNF497	81.5158	0.666443	0.127727	5.21771	1.81151e-07	1.96932e-06	NOT
TTPAL	1063.09	0.447986	0.085861	5.21757	1.81287e-07	1.96966e-06	NOT
LRRTM3	34.6239	2.29834	0.440525	5.21729	1.81564e-07	1.97152e-06	UP
GJA5	920.183	-0.945603	0.181258	-5.21688	1.81967e-07	1.97475e-06	NOT
ECSCR	286.281	-0.798217	0.15307	-5.21472	1.84093e-07	1.99666e-06	NOT
TP53AIP1	8.5553	1.32438	0.254005	5.21398	1.84832e-07	2.00296e-06	UP
MRPL33	1651.64	-0.414735	0.0795438	-5.21392	1.84887e-07	2.00296e-06	NOT
NIPBL	3859.64	0.340039	0.065219	5.2138	1.85013e-07	2.00316e-06	NOT
GPR22	3.61293	1.59599	0.306182	5.21254	1.86269e-07	2.0156e-06	UP
STOML3	2.05269	3.10965	0.596587	5.21239	1.86419e-07	2.01606e-06	UP
ZMAT5	850.091	-0.413455	0.0793309	-5.21178	1.87042e-07	2.02162e-06	NOT
PDE6B	208.154	-0.818915	0.157144	-5.21123	1.87597e-07	2.02645e-06	NOT
OAZ3	72.0961	-0.50221	0.0963733	-5.21109	1.87739e-07	2.02683e-06	NOT
NKX6-1	282.44	1.52839	0.29334	5.21029	1.88546e-07	2.03436e-06	UP
DLGAP5	1107.78	0.781247	0.149947	5.21014	1.88695e-07	2.03479e-06	NOT
MILR1	428.117	-0.902722	0.173324	-5.20829	1.90591e-07	2.05406e-06	NOT
PLEK	2455.78	-1.0292	0.197691	-5.20608	1.92873e-07	2.07746e-06	DOWN
LAPTM4B	5912.71	0.5279	0.101489	5.20155	1.97631e-07	2.12749e-06	NOT
ATP5O	4337.29	-0.510124	0.0980762	-5.20131	1.97889e-07	2.12904e-06	NOT
EAF2	136.225	-0.630403	0.121217	-5.20061	1.98637e-07	2.13586e-06	NOT
MRPL23	1267.42	-0.634383	0.122055	-5.19752	2.01969e-07	2.17044e-06	NOT
FAM168A	4334.33	0.370202	0.0712334	5.19702	2.02507e-07	2.17497e-06	NOT
TBCCD1	656.24	0.317563	0.0611078	5.19676	2.02789e-07	2.17676e-06	NOT
PHPT1	5198.74	-0.612647	0.117896	-5.19652	2.03057e-07	2.17839e-06	NOT
TTI1	1596.9	0.326974	0.0629286	5.19595	2.03674e-07	2.18375e-06	NOT
KIAA1211	333.969	1.316	0.253362	5.19414	2.0567e-07	2.20389e-06	UP
RDH10	1966.82	0.847195	0.163117	5.1938	2.06047e-07	2.20667e-06	NOT
TLX1	13.216	2.77317	0.534245	5.19082	2.09371e-07	2.24099e-06	UP
OGDHL	211.202	1.82699	0.351986	5.19051	2.09716e-07	2.2434e-06	UP
ZC3H18	2534.53	0.271587	0.0523473	5.18817	2.12367e-07	2.27046e-06	NOT
CDH19	24.5678	2.87467	0.554135	5.18768	2.12935e-07	2.27524e-06	UP
MRPS34	3077.47	-0.526824	0.101569	-5.18688	2.1385e-07	2.28153e-06	NOT
SRD5A1	1018.39	0.551798	0.106384	5.18687	2.1386e-07	2.28153e-06	NOT
MCOLN1	2384.96	-0.409543	0.078958	-5.18684	2.1389e-07	2.28153e-06	NOT
MED7	547.119	-0.286742	0.0552852	-5.1866	2.14167e-07	2.28319e-06	NOT
COPG2	1779.28	0.382033	0.0736643	5.18614	2.14696e-07	2.28753e-06	NOT
SLC35D2	1047.3	-0.354978	0.0684749	-5.18406	2.17106e-07	2.31189e-06	NOT
TNFSF13	418.304	-0.586623	0.113166	-5.18376	2.17455e-07	2.31316e-06	NOT
CNMD	5.66294	1.93821	0.373902	5.18375	2.17473e-07	2.31316e-06	UP
NIT1	1452.19	-0.333111	0.0642641	-5.18347	2.17793e-07	2.31526e-06	NOT
SELL	489.307	-1.07483	0.207361	-5.18335	2.17935e-07	2.31545e-06	DOWN
TOMM34	2356.32	0.508445	0.0981576	5.17989	2.2202e-07	2.35752e-06	NOT
CLEC17A	6.76615	-1.4275	0.275599	-5.17962	2.22338e-07	2.35955e-06	DOWN
EIF4EBP3	256.919	-0.599494	0.115757	-5.17889	2.23207e-07	2.36525e-06	NOT
AFG3L2	2739.59	0.311394	0.0601277	5.17887	2.23229e-07	2.36525e-06	NOT
HASPIN	187.277	0.742722	0.143414	5.17885	2.23254e-07	2.36525e-06	NOT
VWA5A	1229.26	-0.81251	0.156894	-5.17871	2.23426e-07	2.36574e-06	NOT
NUP155	2333.31	0.409928	0.0791603	5.17845	2.23732e-07	2.36764e-06	NOT
MIS18BP1	1265.11	0.456342	0.0881315	5.17797	2.24318e-07	2.3725e-06	NOT
ADAM15	7298.82	-0.415006	0.0801835	-5.1757	2.27054e-07	2.40009e-06	NOT
ATP5I	4551.55	-0.61051	0.11798	-5.17471	2.28271e-07	2.41158e-06	NOT
SMARCC1	5395.72	0.409169	0.0790805	5.17408	2.29031e-07	2.41826e-06	NOT
C10ORF105	20.2921	-1.26392	0.244362	-5.17234	2.31183e-07	2.4396e-06	DOWN
CACNA1G	976.852	1.51204	0.292404	5.17106	2.32769e-07	2.45496e-06	UP
GPAM	842.114	0.523444	0.101243	5.17018	2.33872e-07	2.4652e-06	NOT
DDX19A	2152.43	0.297974	0.0576368	5.16985	2.34278e-07	2.46725e-06	NOT
TMUB2	2741.97	-0.248131	0.0479963	-5.16979	2.34356e-07	2.46725e-06	NOT
TOP2A	8558.73	0.751757	0.145416	5.16971	2.34462e-07	2.46725e-06	NOT
PAOX	269.244	-0.475334	0.0919553	-5.16919	2.35113e-07	2.47133e-06	NOT
RPL35	30604.6	-0.590658	0.114265	-5.16919	2.35113e-07	2.47133e-06	NOT
VWA3B	58.9581	-1.34192	0.259616	-5.16886	2.35531e-07	2.47433e-06	DOWN
C17ORF58	1539.84	-0.897985	0.173738	-5.16862	2.35827e-07	2.47605e-06	NOT
ZNF460	70.712	0.586023	0.113387	5.16836	2.36159e-07	2.47815e-06	NOT
SEC24C	1556.81	0.580142	0.112256	5.16803	2.36571e-07	2.48108e-06	NOT
CHD8	3819.15	0.330351	0.0639268	5.16764	2.37069e-07	2.48491e-06	NOT
TFPI2	1239.44	1.48045	0.286504	5.1673	2.37497e-07	2.488e-06	UP
NRAS	2861.62	0.440067	0.0851699	5.16692	2.37979e-07	2.49166e-06	NOT
MPP5	933.261	0.338374	0.0654899	5.16681	2.38128e-07	2.49183e-06	NOT
TMEM201	1526.17	0.426237	0.082502	5.16639	2.38662e-07	2.49603e-06	NOT
IGDCC4	1395.29	1.21681	0.23554	5.16607	2.39073e-07	2.49893e-06	UP
SGPL1	2634.07	0.450509	0.0872086	5.16587	2.39318e-07	2.50009e-06	NOT
ST6GAL1	2458.96	-0.72348	0.140054	-5.16574	2.3949e-07	2.5005e-06	NOT
DHX36	2188.03	0.310078	0.0600365	5.16482	2.40673e-07	2.51145e-06	NOT
AKIP1	1193.28	-0.366094	0.0708888	-5.16434	2.41291e-07	2.5165e-06	NOT
EIF4A1	259.04	0.55515	0.107526	5.16292	2.43126e-07	2.53422e-06	NOT
ZNF358	6102.76	-0.520233	0.100769	-5.1626	2.43543e-07	2.53716e-06	NOT
CLN3	998.716	-0.442532	0.0857281	-5.16205	2.44262e-07	2.54323e-06	NOT
GNGT2	114.996	-0.956829	0.185365	-5.16186	2.44514e-07	2.54444e-06	NOT
SRSF10	4243.34	0.264722	0.0512861	5.16167	2.44751e-07	2.54549e-06	NOT
MFGE8	21984.3	-0.788189	0.15275	-5.16001	2.46935e-07	2.56678e-06	NOT
CCR2	178.382	-1.10881	0.214893	-5.15982	2.47193e-07	2.56784e-06	DOWN
STON1-GTF2A1L	23.4235	-1.54792	0.3	-5.15973	2.47311e-07	2.56784e-06	DOWN
PRB2	2.49347	2.49392	0.483354	5.15961	2.47469e-07	2.56806e-06	UP
ZNF30	204.627	0.507285	0.0983445	5.15824	2.4928e-07	2.58542e-06	NOT
NID2	4233	0.852186	0.165282	5.15596	2.52338e-07	2.61569e-06	NOT
AARS2	1249.17	0.424034	0.0822466	5.15564	2.5276e-07	2.61861e-06	NOT
HCFC1R1	4766.51	-0.656089	0.127274	-5.15494	2.53708e-07	2.62698e-06	NOT
COA5	1273.85	-0.30905	0.0599687	-5.15352	2.55642e-07	2.64554e-06	NOT
KDM1B	951.949	0.434697	0.0843576	5.15303	2.56316e-07	2.65105e-06	NOT
MVP	13538	-0.592698	0.115023	-5.15288	2.56517e-07	2.65167e-06	NOT
44621	731.56	-0.740527	0.143722	-5.15249	2.57044e-07	2.65469e-06	NOT
LOXL2	12161.1	0.872324	0.169302	5.15246	2.57093e-07	2.65469e-06	NOT
KDM4B	2847.7	0.324003	0.0628845	5.15235	2.57236e-07	2.65471e-06	NOT
SPRED2	2284.56	0.583608	0.113289	5.15151	2.58402e-07	2.66527e-06	NOT
SESN3	4655.5	0.739129	0.143483	5.15133	2.58647e-07	2.66633e-06	NOT
SPATA8	11.2518	-1.96551	0.381583	-5.15093	2.59196e-07	2.67052e-06	DOWN
AIRE	8.51043	1.40658	0.273143	5.14961	2.61027e-07	2.68791e-06	UP
TNFRSF1B	5975.18	-0.842049	0.163593	-5.14721	2.64385e-07	2.72098e-06	NOT
ZBTB39	474.673	0.5475	0.106383	5.1465	2.65393e-07	2.72986e-06	NOT
WDR87	3.68357	2.2014	0.427833	5.14547	2.66851e-07	2.7426e-06	UP
NTAN1	1716.23	-0.360714	0.0701039	-5.14542	2.66924e-07	2.7426e-06	NOT
MYOZ2	89.0081	-1.34797	0.26209	-5.14315	2.70164e-07	2.77249e-06	DOWN
LPP	15887.5	-0.930732	0.180966	-5.14314	2.70177e-07	2.77249e-06	NOT
DHX38	3304.57	0.282435	0.0549156	5.14308	2.70277e-07	2.77249e-06	NOT
AIG1	1888.75	-0.57282	0.111387	-5.14262	2.70932e-07	2.77736e-06	NOT
SNCB	27.2408	1.41051	0.274283	5.14254	2.71048e-07	2.77736e-06	UP
BEST3	34.4994	1.75561	0.341398	5.14241	2.71241e-07	2.77781e-06	UP
SUSD3	267.828	-1.04502	0.203234	-5.14196	2.71887e-07	2.7829e-06	DOWN
DOCK7	2423.82	0.448102	0.087156	5.14138	2.72729e-07	2.79e-06	NOT
LGMN	13687.6	-0.757156	0.147314	-5.13975	2.7511e-07	2.81282e-06	NOT
DENND5B	925.808	0.553582	0.107761	5.13714	2.78944e-07	2.85046e-06	NOT
WISP2	4994.32	-1.60311	0.312079	-5.13685	2.79375e-07	2.85331e-06	DOWN
TSR1	2160.17	0.377704	0.0735625	5.13446	2.82959e-07	2.88834e-06	NOT
TBC1D14	889.03	0.533272	0.103887	5.1332	2.84852e-07	2.9055e-06	NOT
LRRC43	40.5595	1.06927	0.208307	5.13314	2.8495e-07	2.9055e-06	UP
YBX3	14130.6	-0.505332	0.0984516	-5.13279	2.85474e-07	2.90925e-06	NOT
IFI27	9975.22	-1.04435	0.203487	-5.13226	2.86286e-07	2.91594e-06	DOWN
ZNF488	36.1809	1.26254	0.246018	5.1319	2.86835e-07	2.91924e-06	UP
SOD3	6761.54	-1.09859	0.214073	-5.13184	2.86922e-07	2.91924e-06	DOWN
WWC2	913.74	0.653963	0.127446	5.13131	2.87729e-07	2.92587e-06	NOT
UBE4B	2938.76	0.342438	0.0667407	5.13087	2.88406e-07	2.93116e-06	NOT
UBTD2	2643.1	0.447048	0.0871426	5.13008	2.89626e-07	2.94197e-06	NOT
UBE2O	2342.14	0.313841	0.0611869	5.12922	2.90942e-07	2.95277e-06	NOT
APOB	49.0776	-1.66981	0.325557	-5.12908	2.91162e-07	2.95277e-06	DOWN
MRPL52	2442.97	-0.533414	0.103998	-5.12908	2.91163e-07	2.95277e-06	NOT
TPRA1	2454.56	-0.37407	0.0729658	-5.12664	2.94954e-07	2.9896e-06	NOT
POGZ	4452.58	0.419026	0.0817384	5.12643	2.95283e-07	2.99132e-06	NOT
KIDINS220	4346.1	0.498448	0.0972629	5.12475	2.97941e-07	3.01661e-06	NOT
EBF3	1872.95	1.23907	0.241797	5.12443	2.98445e-07	3.02008e-06	UP
CASP4	2390.44	-0.63923	0.12475	-5.12409	2.98982e-07	3.02388e-06	NOT
CLN6	2693.22	-0.425616	0.0831005	-5.12171	3.02784e-07	3.05967e-06	NOT
DACH2	20.818	2.08745	0.407573	5.12167	3.02847e-07	3.05967e-06	UP
SMOX	1094.58	0.759163	0.148247	5.12093	3.04034e-07	3.07e-06	NOT
CCNT1	1486.98	0.318106	0.0621413	5.11907	3.0705e-07	3.09879e-06	NOT
POLR2B	4861.04	0.366507	0.0716072	5.11829	3.08313e-07	3.10986e-06	NOT
CAPRIN1	9955.28	0.292535	0.0571658	5.1173	3.09938e-07	3.12417e-06	NOT
SIRPB2	261.252	-0.921828	0.180142	-5.11722	3.10065e-07	3.12417e-06	NOT
HMGXB4	1531.86	0.386676	0.0755908	5.11539	3.13095e-07	3.153e-06	NOT
CDKL5	841.025	0.721635	0.141149	5.11258	3.17789e-07	3.19855e-06	NOT
LRP6	2275.59	0.678449	0.132731	5.11145	3.19691e-07	3.21597e-06	NOT
IMP4	2771.69	-0.361012	0.070647	-5.11008	3.22028e-07	3.23774e-06	NOT
NIPA2	1815.98	0.353	0.0690808	5.10996	3.22227e-07	3.238e-06	NOT
GTSE1	1082.81	0.680417	0.133165	5.10958	3.22871e-07	3.24274e-06	NOT
DOK3	702.335	-0.711537	0.139276	-5.10882	3.24178e-07	3.25412e-06	NOT
PABPC3	26.0484	0.64175	0.125646	5.10759	3.26288e-07	3.27321e-06	NOT
GPR18	32.6752	-1.11565	0.218433	-5.10751	3.26429e-07	3.27321e-06	DOWN
OAS1	2021.73	-0.883015	0.172906	-5.10691	3.27469e-07	3.2807e-06	NOT
MIS18A	702.509	0.427135	0.0836391	5.10688	3.27527e-07	3.2807e-06	NOT
KBTBD7	446.142	0.55193	0.108098	5.10585	3.2931e-07	3.2968e-06	NOT
KLHL33	14.5538	-1.39176	0.272624	-5.10503	3.30734e-07	3.30928e-06	DOWN
AAMDC	1127.56	-0.508087	0.0995444	-5.10413	3.3232e-07	3.32338e-06	NOT
DHTKD1	968.626	0.392917	0.0770058	5.10244	3.35307e-07	3.35146e-06	NOT
S100A4	15715.2	-1.20862	0.236882	-5.10219	3.35752e-07	3.35411e-06	DOWN
SLAMF1	125.444	-1.2196	0.239092	-5.10097	3.37916e-07	3.37393e-06	DOWN
CTSZ	18266.4	-0.703791	0.137987	-5.1004	3.38941e-07	3.38237e-06	NOT
PAXX	1784.1	-0.578053	0.113338	-5.10028	3.39149e-07	3.38265e-06	NOT
THNSL1	316.828	0.501193	0.0983611	5.09544	3.47938e-07	3.46846e-06	NOT
MPND	1112.81	-0.411029	0.0806827	-5.09438	3.49878e-07	3.48594e-06	NOT
CASKIN1	39.2525	1.47246	0.289056	5.09404	3.50515e-07	3.49043e-06	UP
SLC25A26	960.67	-0.347865	0.068296	-5.09349	3.51534e-07	3.49872e-06	NOT
ERC2	42.4385	1.29899	0.255073	5.09261	3.5316e-07	3.51303e-06	UP
GRIN3A	84.6001	1.03418	0.203083	5.0924	3.53564e-07	3.51344e-06	UP
DPYS	31.5012	-1.16658	0.229083	-5.09239	3.53577e-07	3.51344e-06	DOWN
GPX4	14902.2	-0.562351	0.110444	-5.09171	3.54839e-07	3.52412e-06	NOT
NCAPD2	5776.4	0.490268	0.0962931	5.09141	3.55414e-07	3.52796e-06	NOT
RAB40A	60.38	-0.939049	0.184468	-5.09059	3.56946e-07	3.54129e-06	NOT
ZNF445	1532.78	0.403913	0.0793549	5.08996	3.58146e-07	3.55131e-06	NOT
USP34	2454.34	0.608351	0.119542	5.08899	3.59967e-07	3.56711e-06	NOT
HK3	570.282	-1.04107	0.204576	-5.08891	3.6012e-07	3.56711e-06	DOWN
NDUFA12	2191.13	-0.476357	0.0936098	-5.08875	3.60423e-07	3.56823e-06	NOT
TIMM10	1231.15	-0.507168	0.0996746	-5.08823	3.61412e-07	3.57613e-06	NOT
MTNR1A	1.20875	2.75559	0.541624	5.08764	3.62537e-07	3.58537e-06	UP
CD1A	10.0412	-1.43226	0.281645	-5.08533	3.66992e-07	3.62751e-06	DOWN
TMPO	5244.23	0.446071	0.0877195	5.0852	3.67235e-07	3.628e-06	NOT
APOL1	9814.51	-0.885164	0.174091	-5.0845	3.68588e-07	3.63764e-06	NOT
NR6A1	125.579	0.721445	0.141891	5.0845	3.686e-07	3.63764e-06	NOT
MKX	545.399	1.45485	0.286148	5.08424	3.69103e-07	3.64068e-06	UP
ADH1B	2435.01	-2.03192	0.39967	-5.08399	3.69584e-07	3.64352e-06	DOWN
PTBP1	13512.9	0.248704	0.0489291	5.08294	3.71628e-07	3.66173e-06	NOT
SIGLEC5	25.9366	-0.991253	0.195024	-5.08273	3.72056e-07	3.66403e-06	NOT
WASHC1	319.514	-0.572611	0.112663	-5.0825	3.72496e-07	3.66643e-06	NOT
CTSS	5095.4	-0.872548	0.171722	-5.08116	3.7513e-07	3.69042e-06	NOT
STARD5	228.977	-0.768467	0.151242	-5.08105	3.75362e-07	3.69077e-06	NOT
KLHL28	712.116	0.456696	0.0898924	5.08047	3.76495e-07	3.69982e-06	NOT
NMI	1324.65	-0.41759	0.0821967	-5.08038	3.76678e-07	3.69982e-06	NOT
RAPH1	152.38	0.68939	0.135705	5.08008	3.77274e-07	3.70255e-06	NOT
KIF27	146.595	0.497513	0.0979349	5.08004	3.77351e-07	3.70255e-06	NOT
B3GNT8	224.521	-0.711525	0.140073	-5.07967	3.78089e-07	3.70784e-06	NOT
EVI2B	873.56	-0.913885	0.179917	-5.07948	3.78466e-07	3.7096e-06	NOT
BIN2	513.077	-0.877454	0.172762	-5.07898	3.79471e-07	3.7175e-06	NOT
B3GNT5	601.35	0.738662	0.145516	5.07615	3.8516e-07	3.77033e-06	NOT
CCM2	4795.09	-0.428463	0.084408	-5.0761	3.85266e-07	3.77033e-06	NOT
ANGPTL1	2469.1	-1.49707	0.294947	-5.07572	3.86031e-07	3.77585e-06	DOWN
HLA-DPA1	16760.9	-0.955952	0.188355	-5.07526	3.86972e-07	3.78308e-06	NOT
RERGL	51.6232	1.62413	0.320036	5.07483	3.87852e-07	3.7897e-06	UP
ILKAP	1559.19	-0.350371	0.0690641	-5.07313	3.91315e-07	3.82155e-06	NOT
PLCH1	49.0011	1.30848	0.257942	5.07278	3.92046e-07	3.82669e-06	UP
ZSCAN1	28.5302	1.25178	0.246771	5.07265	3.92311e-07	3.82728e-06	UP
ARPC2	14190	-0.350773	0.069159	-5.07197	3.93711e-07	3.83893e-06	NOT
RBM12B	738.756	0.410658	0.0809682	5.07185	3.93972e-07	3.83948e-06	NOT
TRDN	343.358	-2.16343	0.426598	-5.07136	3.94985e-07	3.84736e-06	DOWN
IARS	6789.6	0.390723	0.0770515	5.07093	3.95884e-07	3.85411e-06	NOT
ECI1	2477.65	-0.504928	0.0995793	-5.07061	3.9654e-07	3.85849e-06	NOT
MUC1	1639.92	-1.11723	0.220342	-5.07042	3.96942e-07	3.86039e-06	DOWN
RBM28	1657.26	0.306151	0.0603869	5.06982	3.98199e-07	3.87061e-06	NOT
KDM5B	3322.88	0.634431	0.125145	5.06958	3.98698e-07	3.87345e-06	NOT
ARL6IP4	146.18	-0.520995	0.102772	-5.06944	3.98985e-07	3.87423e-06	NOT
HAUS7	336.067	-0.711106	0.140336	-5.06718	4.03744e-07	3.9184e-06	NOT
MRPL11	2106.44	-0.413206	0.0815781	-5.06517	4.08045e-07	3.9581e-06	NOT
CD81	37648.1	-0.471623	0.0931142	-5.06499	4.08421e-07	3.95969e-06	NOT
E2F7	747.59	0.921302	0.181936	5.06386	4.10844e-07	3.98113e-06	NOT
ARL6IP5	7369.15	-0.412247	0.0814195	-5.06325	4.12178e-07	3.99199e-06	NOT
BAZ1B	6797.65	0.297424	0.0587438	5.06306	4.12577e-07	3.99379e-06	NOT
KCNA7	6.02124	1.60225	0.316483	5.06266	4.13455e-07	4.00022e-06	UP
EFNB3	603.027	1.38155	0.272904	5.06241	4.13994e-07	4.00337e-06	UP
PEG3	1033.63	1.55685	0.307551	5.06207	4.14736e-07	4.00817e-06	UP
CEP85	1114.49	0.52681	0.104072	5.06198	4.14919e-07	4.00817e-06	NOT
TUBB2B	1146.51	1.16108	0.229469	5.05989	4.19507e-07	4.0504e-06	UP
FMR1NB	3.91773	-1.68125	0.332287	-5.05963	4.20068e-07	4.05373e-06	DOWN
GALNT4	21.0098	1.02739	0.203063	5.05945	4.20465e-07	4.05547e-06	UP
SPIN1	6159.75	0.40427	0.0799176	5.05858	4.22388e-07	4.07192e-06	NOT
ACIN1	7967.94	0.237591	0.0469744	5.05788	4.23947e-07	4.08485e-06	NOT
DBNDD2	462.508	-1.00157	0.198051	-5.05711	4.25662e-07	4.09927e-06	DOWN
PEX16	1361.35	-0.432699	0.0855693	-5.05671	4.26551e-07	4.10572e-06	NOT
DDX58	1159.77	-0.58484	0.115659	-5.05659	4.26821e-07	4.1062e-06	NOT
THSD7A	466.429	0.866619	0.171412	5.05577	4.28662e-07	4.1218e-06	NOT
PLEKHM3	107.283	0.675562	0.133628	5.05553	4.29204e-07	4.12429e-06	NOT
CD200R1	185.865	-0.942641	0.18646	-5.05546	4.29361e-07	4.12429e-06	NOT
SERPINB1	2344.94	-0.530132	0.104903	-5.05353	4.3371e-07	4.16393e-06	NOT
NUP160	2804.63	0.370576	0.0733351	5.05318	4.34508e-07	4.1683e-06	NOT
RIMBP3C	4.3789	-1.00244	0.19838	-5.05314	4.3461e-07	4.1683e-06	DOWN
LARP1	9812.06	0.299001	0.0591742	5.05289	4.35179e-07	4.17162e-06	NOT
ENAM	86.9178	-1.72946	0.342289	-5.05265	4.35729e-07	4.17475e-06	DOWN
ZNF443	143.463	0.474017	0.0938342	5.05164	4.38023e-07	4.19458e-06	NOT
KBTBD3	200.3	-0.470342	0.0931389	-5.04989	4.42059e-07	4.22913e-06	NOT
TYMP	5719.03	-0.902117	0.178641	-5.04988	4.42082e-07	4.22913e-06	NOT
C2	4309.38	-1.09464	0.216828	-5.04843	4.45452e-07	4.2592e-06	DOWN
GATA4	89.0167	2.30184	0.455983	5.0481	4.46237e-07	4.26452e-06	UP
TTLL4	849.997	0.486117	0.096318	5.047	4.48792e-07	4.28676e-06	NOT
CTSD	38708.1	-0.671317	0.133022	-5.04665	4.49625e-07	4.29252e-06	NOT
JTB	7559.43	-0.416283	0.0824908	-5.04641	4.50182e-07	4.29565e-06	NOT
NKG7	896.533	-1.21786	0.241341	-5.04623	4.50623e-07	4.29767e-06	DOWN
ZNF431	716.93	0.370144	0.0733652	5.04523	4.52976e-07	4.31791e-06	NOT
EXOC2	1538.67	0.365661	0.0724823	5.04483	4.53931e-07	4.32482e-06	NOT
CD53	2573.01	-0.912268	0.180839	-5.04464	4.54382e-07	4.3269e-06	NOT
ERBB4	20.4943	1.6818	0.333438	5.04383	4.56312e-07	4.34308e-06	UP
DGKG	621.108	-1.35039	0.26778	-5.04288	4.58573e-07	4.36238e-06	DOWN
STMN4	13.2944	-1.26809	0.25147	-5.04268	4.59051e-07	4.36472e-06	DOWN
UBALD1	1497.94	-0.411164	0.0815414	-5.0424	4.59729e-07	4.36894e-06	NOT
FGL2	3128.59	-0.987027	0.195782	-5.04145	4.62013e-07	4.38843e-06	NOT
POLE4	1740.99	-0.473473	0.0939182	-5.04133	4.62305e-07	4.38897e-06	NOT
MAGEA10	4.45182	2.69054	0.533709	5.04121	4.62597e-07	4.38951e-06	UP
MCCC2	1788.23	0.319426	0.0633718	5.04051	4.64287e-07	4.40333e-06	NOT
RALYL	17.2938	-2.16128	0.42882	-5.04005	4.65408e-07	4.41172e-06	DOWN
URM1	3755.46	-0.435268	0.086374	-5.03934	4.67143e-07	4.42592e-06	NOT
ARSA	2310.63	-0.607812	0.120616	-5.03924	4.67392e-07	4.42605e-06	NOT
MPP6	691.977	0.700997	0.139117	5.03889	4.68234e-07	4.43178e-06	NOT
NXPH3	899.336	-1.07223	0.212806	-5.03853	4.69121e-07	4.43793e-06	DOWN
RANBP9	2795.73	0.359888	0.0714778	5.03497	4.77921e-07	4.51889e-06	NOT
HOXD13	319.575	1.62886	0.323606	5.03345	4.81735e-07	4.55267e-06	UP
TNFAIP8L3	2024.46	-1.12916	0.224415	-5.03154	4.86557e-07	4.59591e-06	DOWN
CTSW	451.972	-1.1362	0.225827	-5.03127	4.87239e-07	4.60003e-06	DOWN
LDLRAD3	1380.29	0.687222	0.136611	5.03052	4.89142e-07	4.61568e-06	NOT
GNL3	3741.54	0.386804	0.076899	5.03003	4.90415e-07	4.62536e-06	NOT
VKORC1	3602.58	-0.568035	0.112932	-5.02989	4.90753e-07	4.62622e-06	NOT
VWC2L	17.5202	-1.87952	0.37377	-5.02854	4.94217e-07	4.65652e-06	DOWN
KLF2	2227.59	-0.761979	0.151549	-5.02793	4.95807e-07	4.66916e-06	NOT
HLA-C	59574.5	-0.670178	0.133298	-5.02767	4.96463e-07	4.67299e-06	NOT
KRAS	2029.19	0.371494	0.0738931	5.02744	4.97059e-07	4.67625e-06	NOT
LRRC1	419.789	0.700813	0.139405	5.02718	4.97737e-07	4.68027e-06	NOT
KLHL7	1567.86	0.394554	0.0784925	5.02664	4.99148e-07	4.69119e-06	NOT
PVALB	36.1	1.50145	0.298727	5.02617	5.00361e-07	4.70023e-06	UP
IFT43	1183.92	-0.416129	0.0828027	-5.02554	5.02013e-07	4.71339e-06	NOT
COMMD4	3468.97	-0.422091	0.0840021	-5.02477	5.04047e-07	4.73011e-06	NOT
SIRT1	1149.57	0.404461	0.0804999	5.02436	5.05108e-07	4.7377e-06	NOT
CDO1	621.965	1.33331	0.265388	5.02402	5.06022e-07	4.7439e-06	UP
[truncated: 16,733 more rows]
